# Supplementary material for: Genotype network intersections promote evolutionary innovation
Source: PLoS Biol. 2019 May 28;17(5):e3000300. doi: 10.1371/journal.pbio.3000300 (PMC6555535; doi:10.1371/journal.pbio.3000300)
Supplement: S1 Data — The fitness measurements for each of the 16,384 unique genotypes presented in this study. The genotypes are displayed as the 14 mutational positions. HDV and Ligase fitness values are colored according to the relative fitness for easier interpretation. Delta values were calculated as the standard error between the 3 sequencing replicates for each function. HDV, Hepatitis Delta Virus. (XLSX) [file pbio.3000300.s028.xlsx]

## Sheet: Fitness Table
Genotype	HDV		Ligase
	fitness	delta	fitness	delta
AATCGGCCTCACAG	0.0207438	0.000568284	0.0159891	0.00141278
CGTCGGCTCCGCAG	0	0.00654372	0.00373463	0.000390139
AGTCGTCTTTGGCG	0.0251237	0.00144902	0.00768287	0.000767422
AAGGCTCTCTACAC	0.0311163	0.000192894	0.0332913	0.00264929
CAGGCGGCTTACAC	0.0219906	0.00083421	0.00818739	0.000505978
CAGGGGCTTTGCCC	0.0249185	0.000534882	0.0152314	0.00202716
CATCCTGTTCACAC	0.0135206	0.000395443	0.00425436	0.000192901
CATGGTCTCTACAG	0.040524	0.00162885	0.00455925	0.000201862
CGTCGGGTTTACAC	0.0575712	0.00259307	0.00241008	0.000155963
CAGGCTCTTCAGCC	0.124137	0.0107763	0.000627702	3.32879e-05
AATGCGCTCCGGAC	0.0425433	0.00129929	0.0160539	0.000650219
CGGCGGCTCTACAC	0.0225296	0.000488501	0.00484917	0.000320501
CATGCTGCTCAGAC	0.0310735	0.000698447	0.00152213	7.64252e-05
CATCCTGCCTGCCC	0	0.000818411	0.00143978	5.53536e-05
CGGGCTCTTTGGAC	0.027984	0.000219688	0.00319385	0.000232357
AGGGGGCTTCACCG	0.030632	0.00154772	0.315948	0.0492915
AAGCCTGCCTAGCC	0.0174184	0.000574638	0.00319418	0.000193893
AAGCGTCTCTACAG	0.020501	0.000894774	0.0254224	0.00366967
CATGGTCTTTGGAC	0	0.00164973	0.0016155	0.000137441
AATCGGCTCCGGCG	0	0.00165489	0.0117135	0.00188942
CATGCTCTTCGCCG	0	0.00448957	0.00539624	0.000820057
AATGCGCTCTAGAC	0.035876	0.00140885	0.0110442	0.000837016
AGGCCTCTCCAGAG	0.0266591	0.000321937	0.016919	0.00179655
AGGCCTGTTCGCCG	0	0.00114298	0.0143769	0.00127612
CAGCCGGCTCGCAG	0	0.00085866	0.0113172	0.00195433
CGTCCTGCCCGGAC	0	0.000868148	0.00206589	0.000109973
CAGCCGCCCTGGAG	0	0.00298858	0.00606657	0.00048879
CATGGTGCTTGGCC	0	0	0.000958444	6.56817e-05
AAGGCTGTTTAGCC	0.0169733	0.000718884	0.00781328	0.000757345
AGTCGTCTCCGCAC	0.0267628	0.00148537	0.00763568	0.000743234
CATCCGGTCCAGCG	0	0.00147328	0.0041524	0.000333647
AATGGGCCCTGCCG	0	0.00247431	0.0889696	0.0125372
CAGGGGCTTTACCG	0.0156262	0.000629134	0.0140774	0.00105521
CGGCCTCTTCACCG	0.0348982	0.00188938	0.00534269	0.000217174
AGGGCGCTTTAGCG	0.0269019	0.000951226	0.223035	0.00656487
CAGCGTGCTTGGAG	0	0.00513848	0.00794612	0.00159435
AGGGGGCCTCGCAG	0	0.00142518	0.0660638	0.0166376
AAGGCGCTTCAGAC	0.02069	0.000536384	0.0400965	0.00189437
CGGGGTCTTCACAC	0.0307541	0.000475588	0.00399555	0.000595883
CAGCGTGTCCAGAG	0	0.0020957	0.00641353	0.000902376
AGGCGGCCTCACCC	0.0328471	0.000656679	0.00205838	7.96749e-05
AAGCGTGTCCAGAG	0	0.000734275	0.0206654	0.00253735
CGTGGGGCTCACCC	0	0.00191182	0.0020521	0.000181067
CGGCGGGCCCGGCG	0	0.00357125	0.00618031	0.00108788
AGTGCTGCTCGGAG	0	0.00343176	0.0158408	0.00306286
AATGGTGTCTGCCC	0	0.00127097	0.0124492	0.00110526
CGTGGTGCCCGCCC	0	0.00278115	0.00427868	0.000218995
AGGGCGGTCTACCC	0.0547669	0.00391844	0.0386074	0.00213414
CGGCGGGTCCGCAG	0	0.00232206	0.0058507	0.00113279
AGGGCTCCTCAGCC	0.0256613	0.00122746	0.00290291	8.99432e-05
AATGGTCCCTGCCC	0.0751928	0.00388989	0.0113371	0.000823253
AAGCGTCTTTGGAG	0	0.00156795	0.0218129	0.00145534
CAGCCGCTTCACAC	0.0274301	0.000776439	0.00439514	0.00011063
CGGCCGGCCCGGCG	0.023237	9.79928e-05	0.00518518	0.000376371
CGGCGTGCTCAGAG	0	0.00372664	0.00717222	0.000959025
AGGGCTCCTCAGAG	0.0229932	0.000695772	0.0254797	0.00208093
AATGCTCCTCACAC	0.0192401	0.000733889	0.0126463	0.000923895
AATCCTCTTTACCC	0.0341805	0.00187653	0.00103196	4.12878e-05
AAGCCGGTTCGGCC	0.0328186	0.00183077	0.00775629	0.000238951
CGGGCTGTCCACAC	0.0317659	0.00178665	0.0062412	0.00122259
CATGCTCCCCGCCG	0.0590206	0.00271446	0.00517508	0.000352817
CGGGGTGCTCAGCC	0	0.00106894	0.00132746	0.000139832
CGGCGGCTTTACCC	0	0.00250427	0.00280554	0.00013845
CATGGGGCTTGCAG	0	0.00337924	0.00253551	0.000434114
CGGGCGCCCTACCC	0.0331649	0.00186827	0.000604502	2.68089e-05
CGTCCGCCTTGCAC	0.0818762	0.00369084	0.00355836	9.98398e-05
CATCCGCTCTACCC	0.030442	0.0015216	0.000346927	1.83015e-05
AGTCCGCTCCGCAC	0.0175258	0.000513813	0.00918398	0.000923407
CGTGCGCCTCACAC	0.0269318	0.000692893	0.0030496	0.000270899
CGGCGGCCCTGGAG	0	0.0151131	0.00311488	0.000337874
CAGGCGCCTTACAC	0.0271354	0.000573384	0.00706938	0.000421307
AATGCGGTTCAGCC	0.0390331	0.00179483	0.00228539	0.000119952
CGTGCGGTCCGGCC	0	0.00592112	0.000936411	0.000146662
AAGGGTCCCCGCAG	0.017641	0.000663105	0.0234852	0.00114382
AGTCCTGTCTACAG	0.0246707	0.00139342	0.00788372	0.000706424
CATCGGCTCCGGAC	0.430787	0.00605947	0.00248368	0.000327913
AGTCGTCCTCGCCC	0.0243825	0.00160003	0.00603262	0.000308983
CAGGCTGTTTACAC	0	0.00176437	0.00434367	0.000295767
CAGGGGGTCTAGCG	0	0.00152558	0.00443636	0.000591011
CATCCGGTTCGCAC	0	0.00206948	0.00383116	0.000177744
CATCGTCCCCGCCG	0	0.00204117	0.00323968	0.000159743
CAGCCGGTTTAGAC	0.0226548	0.00175334	0.00350674	0.000382172
CGTCGTCCTCAGAG	0	0.00215253	0.00317443	0.000368131
AAGCCTGCTTAGAC	0.0471186	0.00206732	0.0119155	0.000543527
CGGCCGCCCTAGCG	0	0.00228844	0.0042207	0.000156981
CAGGGTGCTCACAC	0.0299229	0.00071441	0.00620408	0.000392895
CAGGGTGTTCGCCG	0.0590979	0.000837365	0.00774845	0.000330384
AAGCGTGTCCACCC	0	0.00124718	0.0111876	0.00162694
CGTCCTGTTCGCCC	0.0554692	0.00230324	0.00261928	0.000338518
AGTCGTGTTTACCG	0.0346669	0.00314977	0.0111463	0.00199561
AATGCTGTCCGGCG	0	0.00103169	0.0131986	0.00247359
CGGCCGCTCCGCAC	0	0.00184403	0.00653256	0.000568097
AATCGTCCCTACAG	0.0322947	0.00195975	0.0131742	0.00092308
AAGGCGCTTTGCAG	0	0.000749264	0.508269	0.0494439
CAGCCGGTTTACAC	0.0133424	0.000159898	0.00360518	9.19651e-05
AGTCCGCTTTGGAG	0	0.00219866	0.013637	0.000634816
CATCGTCTCCGGCG	0	0.00118146	0.00391121	0.00034918
AATGGTGTTCGGAG	0	0.00177964	0.0192963	0.000891075
AAGCCTGTTCACAC	0.035976	0.000713192	0.016398	0.00168955
CATCGGGCTTGGAC	0	0.00222886	0.00336772	0.000334611
AGGGCGGTTTACAC	0.0355784	0.0022062	0.136247	0.0177594
CGGCCTGTTTGGCG	0	0.0020787	0.00525053	0.00130745
CGTGCGGCCCAGAG	0.0789626	0.00505115	0.00350139	0.000178515
AGTGGTCTCTGCAC	0	0.000438576	0.00887976	0.000700899
CGGGGTGCTCAGCG	0	0.00156467	0.00467856	0.000483212
AATGCTGTTCACCG	0.0385434	0.0014489	0.0178863	0.00182756
CAGGCTGTTTGCCC	0	0.00169793	0.00213597	0.000144338
CGTCCTGTTCGGCG	0	0.00224686	0.00415028	0.000648645
CAGCCGCTCCGGAC	0	0.00155625	0.00280801	0.000257494
CATCGTCTCTACCG	0.0260388	0.00132528	0.00277785	0.00026418
AGTGCTCCCCGGAG	0	0.0014588	0.0126785	0.0017925
CGGGGGGTTCGCAG	0	0.0175233	0.00342294	0.000261006
CGTCCGGTCCACAG	0	0.000626035	0.00272704	7.69219e-05
CGTGGTGTCTGGCC	0	0.00191628	0.000789842	6.42847e-05
CGTCGGGCTTACAC	0	0.00822697	0.00280219	0.000110765
CGGCCTGCCCGGCG	0	0.000863378	0.00624151	0.000443899
AGTCGTGTCCAGAG	0	0.00270922	0.011875	0.0010152
CATCGTGTCTGCCG	0	0.00357125	0.00251486	0.000115406
CGTGCGGTTCGCAC	0	0.00132046	0.00411137	0.000295827
AATGGTGTTTGGAG	0	0	0.0129856	0.00181435
AGGGCTCTTTACCG	0.0309923	0.000634848	0.0592948	0.00272941
CATGGTCTCCGCAG	0.114061	0.0107214	0.00372671	0.000338536
CAGGCGGTTCGCAC	0	0.00168962	0.00702736	0.000668559
CATGCGCCTTGGAC	0	0.000599108	0.00198702	0.00010751
AGGCCGCTTTGCAC	0	0.00140521	0.0204752	0.00227622
AGGCCGCCCCACAG	0.0328536	0.00035356	0.0280311	0.00196208
AATGCGCTCCAGCC	0.0318215	0.000935255	0.00173403	2.93409e-05
CGTGCGGCTTACCG	0.0764324	0.00686165	0.00497076	0.000750787
CATGGGGTCTACAC	0.02147	0.000997354	0.00251183	0.000321424
CGGCGGGTCTGGCG	0	0	0.00390336	0.000686358
CGTCGTGCTTAGAC	0	0.0089332	0.0012276	6.87893e-05
CGGGGTGTCTGCAC	0	0.00183043	0.00421831	0.000759299
CAGCCTGCTCGCCC	0.0139393	0.000403675	0.00235733	0.000150262
AATGCTCCTCACAG	0.0286521	0.000949834	0.0140444	0.000324165
AAGGCTCCCTGGAG	0.0157406	0.000402896	0.057635	0.0072386
AGTCCTGCTCGGCG	0	0.00124548	0.0108155	0.000637223
CATGGGCCTTGCCG	0	0.00165405	0.00451745	0.000431642
CGGCCTCTTCGCCG	0.0387561	0.00213668	0.00589725	0.00102566
CATGGGCCTTACAC	0	0.00159731	0.00291742	9.04104e-05
CGTGCGGCTTGGCG	0	0	0.0036474	0.000586705
CATCGGGTTCGGAG	0	0.00302182	0.00298783	0.000448832
AGTGGTGTTTACCG	0	0.00192478	0.0139057	0.00115157
AATGCGGCTTGCAG	0.0207441	0.000673401	0.116195	0.00231138
AATCGGCTTCGCCC	0.0195614	0.00085491	0.00493119	0.000266488
CAGCCGGTTCAGCC	0.0190448	0.00108358	0.00215342	6.15911e-05
CGTGGTGTTTAGCC	0.0584666	0.0021927	0.000449436	2.95487e-05
AGGCCGCTCTGCCC	0	0.00165934	0.00941816	0.000659028
AATCCGCTTTGCCG	0.124244	0.0118475	0.014849	0.000957851
CGGCGGCCTCACCG	0	0.00399241	0.00624606	0.000999607
AGGCCGGCTTGCCG	0	0.00189822	0.448994	0.0613647
CGGCCTGTTTGCCG	0	0.0013424	0.00493622	0.000931617
CGGCCGCTCTGGAC	0	0.00254462	0.00302235	0.000302245
AGGGCGGCCTGCAC	0.0185076	0.000703091	0.143484	0.00892086
CAGGGGGTCCACCG	0	0.0010514	0.00706899	0.000412807
AAGCGGCCCTAGCC	0.0437688	0.00196022	0.00277378	9.00387e-05
AAGGCGCTTCACAC	0.0200939	0.0013015	0.145818	0.0147803
AAGGCTGCTCACAG	0.020099	0.00033404	0.0270417	0.00285443
CAGCCTGTTTACAC	0.0326611	0.00182375	0.00473198	0.000597453
CAGGCTGTCCGCCG	0	0.00150282	0.00474232	0.000371983
AGTCGTGCCCAGAG	0	0.00330902	0.0113961	0.00155886
CGTCGTGCCCGCCC	0	0.00332726	0.00438492	0.00037604
CGGGGGGTTCGGAC	0	0.00152558	0.00700436	0.00125511
AGGGCGGCCCAGAC	0.0134144	0.000880597	0.0869241	0.00688996
AATGCTCTTTGCCC	0.0414921	0.000687996	0.00577899	0.000277037
CGTCGTCCTCAGAC	0.163561	0.00214205	0.00259773	0.00027198
AATGCTCCTCGGAG	0.0524323	0.00291059	0.0149826	0.00272859
CAGGCGGTTCAGCC	0.0211129	0.000375374	0.000624393	3.69036e-05
AGTGCGCTCCGGAC	0.0242018	0.000245131	0.0182512	0.00189526
CATGGGGTCCAGCC	0	0.00454147	0.000530111	2.70759e-05
CAGGGGCCTTGGCC	0	0.00136098	0.00221259	8.48419e-05
CATCGTGTTTAGAC	0	0.0069967	0.00131572	3.12851e-05
AGTCGGCCTTAGCC	0.0264634	0.00028269	0.00101056	5.87169e-05
CGGGCTGCTCGCCC	0	0.00145853	0.00283024	0.000126971
AGTGCGCTCCGGAG	0	0.00156719	0.0238703	0.00259792
AGGCGTGTCCACAG	0	0.00154962	0.016133	0.000636504
AGTGGGCTCCAGAC	0.0228446	0.000591561	0.00682001	0.000420076
AATCGGCTTTGCCC	0.0291466	0.00144149	0.00632677	0.000417418
CGGCGGGCTTGCAG	0	0.00283648	0.00287456	0.000201707
AATGCGGTTCGCCG	0.0456857	0.00320989	0.212889	0.0188888
CGTGCTCTCCGCAC	0.0284887	0.00120651	0.00398133	0.000229017
AATGGGCCTTGCCG	0.0228682	0.000785301	0.153222	0.00292315
AAGGCGCTTCGCCG	0.070726	0.00178918	3.74844	0.619473
AGGCCTCCTTGGCG	0.0259263	0.00102387	0.0220487	0.00287205
CAGCGGCCTTGCCG	0.036842	0.00240273	0.00809457	0.000932311
CAGGGTGCTTACCC	0.032691	0.00143112	0.00226521	0.000138193
AGTGCGCCCTGGCC	0.0370019	0.00119808	0.00297247	7.34049e-05
CATGCGCCCTACAG	0	0.00174882	0.00305856	0.000193112
CGTGCGCTCTAGAC	0.0537544	0.00326357	0.00156062	5.41515e-05
CAGCCGGCCTAGAC	0.0245438	0.00113943	0.0031158	0.000187649
AGGCCGCCTCAGCG	0.0112346	0.000100235	0.0154021	0.00159489
AGGGCTCCCCGGCG	0	0.00125455	0.0456327	0.00639113
CGGCGTGCTTAGCG	0.0310852	0.00114055	0.00445865	0.000366666
AGTGGGCCCCACCG	0	0.00195145	0.0138187	0.000642609
CGTCCGGCCCAGCG	0	0.000768978	0.00466677	0.000372468
AGTGGTCTCCGCCC	0	0.000375023	0.0132601	0.00150831
CAGCCGGTTTGCCC	0	0.00157174	0.00350525	0.000409797
AAGCCGCCTTGGAG	0	0.00204786	0.0213687	0.00179254
CAGCGGGCTCGCAC	0	0.00344543	0.00566813	0.000607064
AGTCGGCTTTGGCC	0.0355088	0.00284252	0.00171401	0.000105098
CATCCGGCTCGCCG	0.0208439	0.000215667	0.00513498	0.000276724
CGGGGGCTTTACCC	0	0.000502028	0.00880529	0.000492243
AATCGGCTCTAGAG	0.0428819	0.00372358	0.00788132	0.00070303
AAGGGGGCTTGCCG	0	0.00148743	0.670955	0.170643
CATGGTGTCTGCAG	0	0.00649692	0.00414533	0.000282634
CATGCTGTCTAGCG	0.0490292	0.00146853	0.00288252	0.000121734
AAGGCTGCTTGCAG	0.0376994	0.00225454	0.0187359	0.00365395
CAGGGTCCCCGCCC	0	0.00157184	0.00286246	0.000141988
AGTGGTGTCCGCAG	0.0466821	0.00220662	0.0071149	0.000851638
CAGGGGCCCTGCAG	0.141714	0.0131812	0.00422285	0.000215141
AAGGCGCCTTGGCC	0.0393741	0.00148911	0.0304921	0.00147691
AAGCCGCCTTGGCG	0.0591259	0.00277297	0.0169697	0.000356666
AAGCCGCCTCAGCC	0.0240929	0.000994215	0.00257431	9.54638e-05
CAGGGGCCCCGGAC	0.0278102	0.000823514	0.0020657	0.000305798
AGTCCTCCTCGCAG	0	0.00453863	0.010288	0.0011632
CAGCCGCTCTGCCC	0.0228596	0.00150869	0.00205554	6.0661e-05
AAGGGTGTTTGCCG	0.0270856	0.0015679	0.0230395	0.00495948
CAGCCGCTTTGGAG	0.0108601	0.000125277	0.0049063	0.000345296
AAGGCTGTTTGCAG	0.0220377	0.000689974	0.0294024	0.00484291
AGGGCGGTTCGGAG	0	0.00134303	0.261209	0.0751504
AATCCGCCTCAGCG	0.0243379	0.00103316	0.0120124	0.000312083
CAGCGTCCTCGCCG	0.0267829	0.00146771	0.0080573	0.000996062
AGTGCTCCTCGGAG	0	0.00277685	0.0189184	0.00326704
CAGCGTGTTCACCC	0.0366771	0.00156638	0.00395898	0.000820845
CATGCGGCTCGGCC	0.0374997	0.00211504	0.00127979	9.62916e-05
CGTCCTGCCTAGCG	0	0.00289869	0.00290745	0.000398881
CAGGCGGTCTGGCG	0	0.00124035	0.00941762	0.000895304
AATCCTGTCCGGAG	0	0.00124208	0.0134136	0.0011108
AGGCGGGTCCGCAC	0	0.00280206	0.0189272	0.00254676
CGGCCTGCTTAGAC	0.0276402	0.00126832	0.00312472	0.000179895
CATGCTCCCTGGCG	0	0.00076279	0.00417046	0.000648096
AGTGCTCTTCGGAG	0	0.00172864	0.0173236	0.00142411
CATCGGCCTTAGCC	0.0293293	0.000301824	0.000283005	9.6043e-06
CATGCGCTCCGCCC	0.0592755	0.00345016	0.00136561	6.91926e-05
AAGGCGGTTCACAG	0	0.00139583	0.424658	0.0743067
CGGCGGGTTTACCC	0.0156825	0.000428419	0.00394047	0.000358513
CGGGCTGTCTGCCG	0	0.00331266	0.00417975	0.000199339
AGTCCGCCTCGGCC	0.0624044	0.00320251	0.00169874	6.46637e-05
CGTCCTCTTCAGCG	0.0673652	0.00451453	0.00312703	0.000335929
AATCCGGTTTGCAC	0.0134351	0.000547178	0.0057918	0.000168493
AATCGTGCTCACCC	0.0279223	0.00114906	0.00934584	0.000641217
AATGGTGCCTAGAC	0.0312827	0.000617792	0.00642524	0.000606253
AGGGGGCTTCGCAC	0.0435036	0.00263614	0.201763	0.0341845
CGGCCGGCCCGCCC	0	0.00265033	0.00235579	0.000189428
AAGCCTGCTTACCC	0.0456385	0.000593637	0.00258917	9.13338e-05
AAGGGTCTTCGCAG	0.0126624	0.000409576	0.0271018	0.00453066
CATCGTCCCTGGAC	0.954359	0.0316849	0.00132435	0.000134619
AAGCCTCCTTAGAC	0.0416681	0.00305697	0.0135929	0.00115393
AAGCCGGTTTGGCC	0.0646278	0.00428781	0.00852233	0.000409054
AAGGGGCTTCGGCC	0	0.00304706	0.0107162	0.000401636
AATCGGCTCTGGAC	0.048014	0.00371274	0.00476843	0.000663823
CATCGGGCCTACAC	0.0271844	0.000849899	0.00386013	0.000276889
CATCGTCCTTACAC	0.0205007	0.000285058	0.00313391	0.000122243
AGGCGGCTTTACAG	0.016031	0.000284876	0.0223094	0.00258943
CGTGGTCCCTACCC	0.0384497	0.00109206	0.00168025	0.00010249
CAGCGTGCTTGGCG	0	0.00107627	0.00473061	0.000470116
AATCCGGCTTGCAG	0	0.00302424	0.0147271	0.000855077
CGTGCTGTCCACAC	0.034662	0.00211157	0.00416467	0.000288301
AGGCCGGTCCAGAC	0.0220611	0.00140196	0.0208987	0.0020664
CATCCGCTCTGGCC	0.0287263	0.00135538	0.000607143	3.8764e-05
AGTGCGGCTCAGAC	0.0292097	0.00135696	0.0156266	0.0014668
CAGCGTGCTCACAG	0.0206367	0.00116981	0.00442673	0.000460412
AGGGCGGCCTGGAG	0	0.0033307	0.210668	0.0069637
AATGGGCCTCGGCC	0.0541786	0.00219359	0.0058396	0.000310086
AGTGGTCTCTAGAC	0.028189	0.000511806	0.00665503	0.000524522
CAGCGGCCCTACCC	0.0282589	0.000854718	0.00236585	0.000125409
AGGCGGCCCCAGCC	0.0211686	0.000548883	0.00182393	0.000109761
AATCGGGTCTGCAG	0.0618713	0.00412363	0.0098885	0.000437953
AGGGGTGCCTAGAC	0	0.00186834	0.0136252	0.000880825
CATGGGCCTCAGAG	0	0.00259803	0.00388422	0.00029127
CGTCCTCTCCACCG	0.0265095	0.0015614	0.00411556	0.000253091
CGGCGTCTCTAGAG	0	0.00409135	0.00789094	0.00222105
AGTCGTCTCTACAC	0.0429209	0.00219618	0.00648364	0.000489591
CAGGGTGTTTGCCC	0	0.00417402	0.0028733	0.000258089
CGGCCGCTTTGGCC	0	0.00126804	0.00210781	0.000196718
AAGGGGCTTTGGAC	0	0.00256888	0.0262426	0.00139126
AGTGCTGCTCGGCG	0	0.000696835	0.0165507	0.00101854
AGTCGGGTCTGCCG	0	0.00174594	0.00812846	0.00108442
CATCCTCCCCGCCC	0.0376156	0.00363517	0.00190473	0.000166809
CGTGCGGTTTGGCG	0	0	0.00336235	0.000337682
AAGCCTGTCTGGCG	0.0334892	0.000986493	0.0209502	0.00366755
CGGGCTGCCCGCCC	0	0.0055484	0.00220189	0.000233881
CAGGCTCTCTAGCC	0.0625562	0.001228	0.000697184	3.58753e-05
CAGCCGCTTCGCCG	0.0469126	0.00249882	0.00623036	0.000638459
AGTCGTCTCCGCCC	0.0670347	0.00605915	0.0125424	0.0016456
AGTCCTCTTTACCC	0.0313612	0.00111347	0.00156091	6.55534e-05
CATCCGGTCCACCG	0.041699	0.00163652	0.00450834	0.000439929
AATGCGCCCTACAG	0.015531	0.000148247	0.0326043	0.00243975
CAGCGGGTTCAGCC	0.0347805	0.00142926	0.00205484	0.00014213
CATCGGGCCCGCAG	0	0.00166869	0.0072298	0.000672096
AATGGTGCTCGGAG	0	0.00758173	0.0123174	0.00172988
AAGGGTCTTCAGAC	0.0257246	0.000483651	0.0149278	0.000694753
CGTCGGGCCTAGCG	0	0.00412642	0.00319858	0.000299366
CATCGTCTTTAGAC	0.204607	0.0174256	0.00146516	9.49663e-05
CGGCCTGCTCACAC	0.0255108	0.00100514	0.00470241	0.000222675
CATCGGGTCCAGAG	0	0.00785674	0.00468958	0.000639753
AGGGGGGCTCAGCC	0	0.00174804	0.0083849	0.000419235
AGTCGGGTCCGCCG	0	0.00291397	0.0126054	0.00258733
CGGGCGCTTTGCAG	0	0.00111443	0.00935136	0.00131617
AGGGCTGTTCACAC	0.0293007	0.00100635	0.0285245	0.00220493
AGGCCGGCTTGCAG	0	0.00124183	0.0393119	0.00626332
AAGGCTGCCCGCAC	0.0267984	0.00172055	0.0362985	0.00267723
AGGCGGGCTTGGCC	0	0.00432009	0.00866849	0.000593113
CGTGCTGCTCAGCG	0	0.00890669	0.00364197	0.000296013
AGTCGTCCTCACAG	0.0243331	0.000328588	0.00687529	0.000385715
AGGCCGCTTTACCG	0.035182	0.00149101	0.589321	0.030125
CAGCCTGCTCACCC	0.0228166	0.000915158	0.00129407	9.46027e-05
CGGGCTGCCCAGAC	0.0210744	0.000961443	0.00180995	5.12269e-05
AAGCGGCTCTAGAG	0	0.000853994	0.0180235	0.00125296
AAGGGTCTTTAGCG	0.0526707	0.00151329	0.0241713	0.00101076
CGGGGTCCTTAGAC	0	0.0018836	0.0016964	0.000121837
AGGGCGCCCTAGCC	0.0292759	0.001122	0.0111886	0.000496673
AGGCCGGTTTACAG	0.0293437	0.00134983	0.0425398	0.00230111
AGTCGGCCCTAGAG	0	0.0018647	0.00753129	0.000480127
CAGCGGCTCTGCAG	0.0256057	0.000639455	0.00643937	0.000256369
AATCGTGTCTGGAC	0	0.00166113	0.00496726	0.000199481
CGGCGTCTTTACCG	0	0.00189102	0.00808701	0.000934298
CGTCCGCCTTGGCC	0	0.00123224	0.000701406	3.18877e-05
CAGCCGCTCCGCCG	0.0308016	4.9229e-05	0.00422119	0.000385499
CATCGGCCCCGCAG	0	0	0.00442064	0.00026341
AGGGCTCCCTACCG	0.0410885	0.000807176	0.0423241	0.00614444
AGGCGTCTCTAGAC	0.0267342	0.00126023	0.00891962	0.000507576
CATCGGCTCTAGAC	0.0367385	0.00237534	0.00170891	8.53414e-05
AAGGGGGTCCGCAG	0	0.00171539	0.0471149	0.00913824
CATCGTCCCCAGAG	0	0.00264523	0.00449671	0.000434694
CATCGTCTTTGGAC	0.858953	0.0229813	0.000994951	7.30296e-05
CATCGTGTCCGGAG	0	0.0036543	0.00269801	0.000470164
CATCGGCTTCACCC	0.0447427	0.000696437	0.000456032	7.58855e-06
CAGGCGCCCTGGCG	0	0.00150434	0.00879786	0.00110054
AATCCGCCTTGGAG	0.036329	0.00156296	0.0087151	0.000677493
CATGGGGCTTGCAC	0	0.00187152	0.00367133	0.000238779
AATGGTGCCCAGAG	0	0.000924323	0.0175568	0.00106022
AGGCCTGCCTGCAG	0	0.000686178	0.0174677	0.00213943
AAGCCTGCTTGGCG	0.0273918	0.00102054	0.0156376	0.00185374
CATCGTGCCTACAC	0	0.0032946	0.00277728	0.000172767
CGTGCTCTTTAGCG	0.0288886	0.00150838	0.00356154	0.000406941
CGTCCGGTCCGCAG	0	0.00163682	0.00485933	0.000647064
CGTCGGGCCCGCCC	0	0.00319727	0.00594077	0.000930209
CGTCGTCCCCGGAC	0.99416	0.0254102	0.00216666	0.000142664
AGTGGTGCTCGGCG	0.036367	0.00176507	0.0110406	0.00240044
AATGCTGCCTGCCG	0.0314387	0.000623331	0.0168533	0.00107783
AGTCGTCTCCAGAC	0.0195643	0.000154943	0.00586421	0.000278577
AATCCTGTCTAGAG	0	0.00158791	0.0133539	0.00131614
CATCCGCTCTACAG	0	0.00120108	0.0034466	0.000107882
CAGGCGGCTTGCCC	0.0461451	0.00155245	0.00441235	0.000756138
CGTCGTCCTTGCAG	0	0.0023453	0.0068411	0.00138668
AATCGTCTTTGCCC	0.019611	0.00100683	0.00447921	0.000226744
CATCCTGCCCACAG	0.0412795	0.000856534	0.00358112	0.000354723
AATGCGGTTCGCAC	0.0192684	0.000763714	0.0237232	0.00174655
CGGCCGCTCTGCCG	0.0416348	0.00092912	0.00560604	0.000738665
AATCCGCTCCGCCC	0.0425669	0.00165836	0.00605168	0.000378217
AGGGCGCCCTAGAC	0.0264861	0.00187042	0.0646388	0.00298239
CAGGGGCTTTAGAC	0	0.00190527	0.00148119	0.000131547
CGGGCGCTTTAGCG	0.0494886	0.00267726	0.00705155	0.000606751
CAGCCTGTTTGCCG	0	0.00270864	0.00615235	0.000673652
CATGCTCCTTAGCC	0.0325046	0.000575192	0.000327995	1.26508e-05
CATCCGCCTCACCC	0.0374764	0.000448632	0.000354892	1.39745e-05
AGGCCTCTTCGGCG	0	0.00180537	0.0268062	0.00901798
CATCGTCCCTGCAC	0.050797	0.00421099	0.0022964	0.000194871
CGGGGTCTTTAGAG	0	0	0.00733912	0.00158891
AAGCGTCTTTGCCG	0	0.000795058	0.0224673	0.00550414
CAGCGGGTTCGGAG	0	0.00221317	0.00587636	0.000604818
AAGCCTGTTCGGCG	0.0283101	0.000726524	0.0154925	0.0010957
CGTGGTCTCTGCAC	0	0.00320125	0.00340983	0.000496904
AAGGCTGCTCGGAG	0.0484053	6.6023e-05	0.0507909	0.00335857
AATCCGCCCCGCAC	0.0282492	0.00146923	0.00575365	0.000463754
AAGCGTGTTCACAC	0.0100359	0.000214912	0.0128841	0.00115174
AGTCCGCCTCACAC	0.0194768	0.000754309	0.010428	0.000489056
CATGGTGTTCACCG	0.0510432	0.00257121	0.00460714	0.000601427
AGTCGGGCCCAGCC	0.0156551	0.000311234	0.000920915	3.84966e-05
CGGCGGGTTCACAC	0.0356656	0.000690859	0.00521811	0.000585698
AATCCGGTTCGCAG	0	0.00335896	0.0176528	0.000781059
AATCCGGCCCGGCC	0.0299129	0.000451289	0.00455096	0.000178262
AGTCCTGTCCAGCG	0.0352375	0.00200546	0.00931694	0.000718346
CAGCCTCTCCGCAC	0.0200769	0.000455564	0.00455737	0.000385185
CAGCGTCTTCACCC	0.0318773	0.000723625	0.00382399	0.000246375
CGGGCTGTCCAGAG	0	0.00205405	0.00780671	0.000988027
CAGGCTCTTCACAC	0.0292523	0.00155316	0.00608866	0.000399167
AATCCTGTCCACAG	0.0235881	0.00097454	0.00742994	0.000436793
AGTCCTGCCCAGCG	0.0164025	0.000655913	0.00834342	0.000249133
AGTGGGGTCTACAC	0.0365242	0.00140887	0.0181976	0.00059074
CGGGGGCTCCACCG	0	0.00106582	0.00500819	0.000542072
AGGGGTGTTCACAC	0.0254071	0.000333004	0.0213502	0.000851934
AGGGCGCTTCACCC	0.0413664	0.00037691	0.0448464	0.00366447
CGTCCGCCTTACCC	0.0384875	0.000958875	0.000406705	1.72056e-05
CGGCCTGTCTAGCC	0.0268806	0.000605938	0.0011761	7.90303e-05
AGGGGTGTCTGCAC	0	0.000792281	0.0148205	0.00107064
CGGCGTCTCCGCAC	0.0226414	0.00101388	0.00315883	0.00032284
AATGGGCTCCAGAG	0.0279616	0.000816051	0.0123084	0.000458869
AATGCTCCCCAGCG	0	0.00192679	0.0117048	0.000554081
AATCCGCCCCAGAC	0.0367172	0.00109846	0.00547767	0.000140888
AAGCCTGTCTGGAG	0	0.00128799	0.0195114	0.00202327
CGTGGGGCTCAGCC	0	0.000468849	0.000495064	3.09058e-05
CGGCGGCTCCAGCC	0.0408133	0.00303208	0.000833364	7.58272e-05
AGGCCTGCTTACAC	0.0243309	0.00168966	0.0187011	0.00138455
CGTGCTGTTTACAC	0	0.00131288	0.0039245	0.00028804
AGTCGGGTCTAGAC	0.0435333	0.0020398	0.00398788	0.000159997
CGGCGGGCCCAGCC	0.0637892	0.00513433	0.00108396	4.53818e-05
AAGCGTCTTCAGCG	0.0501456	0.00254282	0.0231127	0.00365959
AGGCGTCCCCAGCC	0.056671	0.00152454	0.00746639	0.000548001
AATCGTGTCCGGCC	0	0	0.00440767	0.000171845
AAGGGTCTCCACCG	0.0182421	0.00147327	0.0238972	0.00136487
AGTGGTGCTTAGCC	0.0278672	0.000714564	0.00107476	6.90565e-05
AGTCCTGCTCGGCC	0	0.000656339	0.0023315	0.000214769
AGGCGGCCCTACCC	0.0249449	0.000962931	0.00244623	0.000101912
CAGCGTGTCTAGCG	0.0486834	0.00119641	0.00644411	0.00145368
AGTGCGGTTCAGCG	0.0145508	0.000655242	0.0163109	0.00245294
CGGCGTCTCTACAC	0.0248307	0.00065304	0.00402332	0.000613068
AATCGTGTCTAGCG	0	0.000979033	0.0115199	0.000664638
AGTGCTCTCTACAG	0.0414132	0.00118717	0.0126041	0.000526325
CGGGGTCCCCACCC	0	0.00262259	0.00484	0.000241578
AGTCGGGCCCGCCC	0	0.00262769	0.00837539	0.000544591
AAGGCTCCTCACCG	0.0175112	0.000891221	0.0377743	0.00275244
CGGCGGCTCTGGAC	0.0440229	0.000502964	0.00211896	4.92943e-05
CGTGCGGTCCGCAG	0	0.00145495	0.00468206	0.000390093
CGTCGTGCCTGGAG	0	0.00792476	0.00307165	0.000462019
AAGGCGCTTTGGAC	0.0753899	0.00443963	0.098918	0.00294796
CATGGTCCCTACCG	0	0.00130706	0.00357085	0.000270676
AGTGGGGCCCGCCC	0.0442882	0.00199421	0.0635285	0.00452797
CATCGGGTCCGGAC	0.227684	0.0132526	0.00174998	0.000277589
AAGCCTCCCTACAG	0.0143052	0.000578609	0.020027	0.001412
CAGCGGGCCCAGCG	0	0.00272488	0.00462412	0.000749804
AGTCGGCCCCGGAG	0	0.00400845	0.00749971	0.000996843
AGGGCGGTTTAGAC	0.0332968	0.00056048	0.0532651	0.0039687
CGTGGGGCTCGCAG	0	0.00167165	0.00564029	0.000577343
CATGGTCCTCGCAC	0.0576613	0.00446561	0.00341121	0.000331974
AGGCCGGCCCGCCC	0.0368601	0.000880257	0.0103904	0.000762895
AGGGCGGCCCGCCC	0.0154645	0.000410591	0.0840035	0.0140588
CGTGCGCTTTGCCC	0	0.00228246	0.00199041	0.000167095
CATCGTCCTCACCC	0.0384288	0.00180634	0.00145381	4.39746e-05
CGGGCTGTCTACCC	0	0.00127381	0.00183169	0.000101064
AGGCCGGCTTAGAG	0.0350573	0.000598716	0.0246798	0.00300765
CGGGGGCCTTAGCG	0	0.000903074	0.0026377	0.000330616
CGTCGTGTTTAGAC	0.0294863	0.00217138	0.00138624	0.000136055
AATGCTCCCCGCAG	0.0221945	0.000550347	0.0155645	0.00216461
AGGGCTCTCTGGCC	0.0381099	0.00134312	0.0104354	0.000827658
AAGCGGCCTTGGAC	0.042184	0.00460554	0.00686444	0.000459154
AAGGGGCCCCGGCC	0	0.00125863	0.0106922	0.000607759
AATCCTGTTCGCAG	0.017134	0.000896996	0.0141768	0.00141372
AATGCGGTTCGGCG	0	0.00166002	0.0185633	0.00105572
CAGGCGGTTCACCC	0.0233618	0.00124887	0.00191866	0.000104394
AAGGGGGTCTAGAG	0.0540601	0.00410361	0.0414398	0.00317718
CAGCGTCCTCGCAC	0	0.00380303	0.00844515	0.000635351
AATCGTCTTCAGAG	0.0241432	0.000848048	0.0156885	0.00232626
CAGCCTGCTTGCAC	0.0345541	0.00130761	0.00573431	0.000584026
AATCGTGCTCGGAG	0	0.00231081	0.00819489	0.000282783
CGGGCGGTTTAGAC	0.0409127	0.0033363	0.00271883	0.000219249
AGTCCTGTTCAGAC	0.0267395	0.00129317	0.00421819	0.000209667
AGGCCGCCTCAGCC	0.0275354	0.000824981	0.00171107	8.14412e-05
AAGGCGCCTTGGAC	0.0151499	0.00037436	0.0369674	0.00198373
CGGGGTCCTTGCAG	0	0	0.00456673	0.000257809
CGTCCGGCCCACAC	0.0196328	0.000545011	0.00426116	0.00053821
AAGCGGGCCCGCCG	0	0.00113257	0.0215445	0.000925297
CAGCCTCTCCAGCC	0.0372759	0.000878855	0.00143052	9.95603e-05
AGTGGTGCCCACAG	0	0.000710841	0.00972112	0.000840501
CGTCGGCCCTACCG	0.0326826	0.00198332	0.00296608	0.000446344
AAGCCGGCTTGCAC	0.0338175	0.00080311	0.0248771	0.00253817
AGTCCTCTCTGCAG	0	0.00246592	0.0100645	0.000736198
AGGCCGGTCCACCG	0.0546876	0.0041362	0.0977314	0.00578979
AGGGCTGTCCAGCC	0.0325707	0.00121087	0.00932095	0.000563278
AAGGGGGTCTAGAC	0.0202642	0.000971213	0.0138574	0.000483742
AAGGGTGTCCACCG	0.0248322	0.000588131	0.034808	0.00609502
AGTGGTGTTCGCCG	0.030667	0.000894809	0.00755372	0.0015272
CGTCCTGCTTGGCC	0	0.0096205	0.000718234	3.31231e-05
CAGGGGGTTTGGCG	0	0	0.00394562	0.000437083
AATGCTGCCCGGCC	0.0304839	0.00088452	0.00331723	0.000259646
CGTGGGGTTCACCG	0	0.00396138	0.00399501	0.000638364
AAGGGTGCTTGGAG	0	0.00209606	0.0253498	0.00143527
AAGCCTGCCCACAG	0.0453432	0.00186452	0.0137652	0.00153676
CGGCCTCCCTAGAG	0.0199837	0.00109934	0.00549361	0.000755547
AGTGGTCCCTGCAC	0	0.00195955	0.00851135	0.00102337
CGGGCTCCCCAGCG	0.0238749	0.000921438	0.00579623	0.000920183
CGGGGTCCCCGGCC	0	0.0036123	0.00381119	0.000371666
CATCGGCCTTGGAC	0.0190641	0.000435166	0.00313082	0.00010247
AATGCTCCCTAGAG	0.0316007	0.00115574	0.0144371	0.00124003
CAGCCGGCTCGGAG	0	0.00106732	0.00383606	0.000264624
AGTCGGCTTTACAC	0.0367842	0.000283599	0.00958622	0.000615996
CAGGGGGCCCACAG	0.0164851	0.000502478	0.00404835	0.000824974
AGGCCTCCTCGCAG	0.0399707	0.00248273	0.0277854	0.00586659
AATGCTCCCCACCC	0.0234381	0.000449364	0.00758684	0.00038986
AGTGCGGTCCGCAG	0	0.0019241	0.0191402	0.00157901
CGTCGTGTTCGCCC	0.03768	0.00128161	0.00305894	0.000203387
CGTGCGGCCTAGAG	0	0.00155482	0.00457174	0.0002439
AGTGCTGCCCGGAG	0	0.00122762	0.0159474	0.00145352
CAGCCTCTCCGCAG	0.016533	0.00123072	0.00658609	0.000560516
AGGGGTCCTCACCC	0.0300991	0.000823834	0.0241672	0.00118914
AGTCGGCCCCGCAG	0	0	0.0174221	0.00233296
AGGCCGGTCTGGAG	0	0.00236293	0.0248883	0.00374724
AGGCGTCCTTGGCC	0	0.000668689	0.00456657	0.000224367
AAGCCTGTTCAGAC	0.0219999	0.00123212	0.0112994	0.000481576
AGTCGTCTTCGCCG	0	0.00161737	0.0106288	0.000996767
AGTCCTCTTTAGAC	0.0557932	0.0049873	0.00462459	0.00017415
AGGGCGGCCCAGCC	0.0244444	6.29157e-05	0.0121358	0.000668149
CAGCGTGCTCGCAC	0	0.000945981	0.00462777	0.000694665
AATCGGCCTCGCAC	0.025906	0.0012964	0.00924417	0.000668081
AATGCTGCCCGCCC	0	0.000712026	0.00870582	0.00059214
AGTGGGGTTTGCAC	0	0.00112711	0.0221818	0.00356319
CAGCCGCTCCGCCC	0	0.00152806	0.00222823	0.000112547
AGTCGTGCCCGGAC	0	0.0013181	0.00420787	0.000576163
AATCGTCTTTGCCG	0.0282037	0.000972673	0.00838294	0.000902303
AGGGCTCTCCACCC	0.0493787	0.00197923	0.0210131	0.00220302
CAGGCGCCCCACAC	0.0257028	0.0012543	0.00547464	0.000696887
AATGCTCCTCGCCC	0.0313548	0.00201531	0.0109816	0.00127798
CATCCTGTTTACCC	0.0458375	0.00274533	0.00100467	5.75288e-05
AATCGTCTTTACCC	0.0239156	0.00183772	0.00274638	0.000190786
AGTCGTGCTCACAG	0	0.00173286	0.00664896	0.000588549
CGGCGTCTCCACAG	0.0485363	0.00075692	0.00723432	0.000686648
CAGGCTCTTCACCC	0	0.00193978	0.0013217	3.74311e-05
AATGCTGCCTAGAG	0	0.00158984	0.0187976	0.000679039
AGGGCGGCTTGGCG	0	0.0011995	0.186123	0.0174242
CATGGGGTCTGGAC	0	0	0.00146144	0.000104277
AAGGGTGTCCAGCG	0.0326058	0.000381805	0.014243	0.000813379
CGGCCTGTTCGCCC	0	0.00209108	0.00209356	0.000279425
CATGGTGCCCGGCC	0	0.00571399	0.000679098	3.04115e-05
AATCGTGTTCAGCC	0.0267142	0.00121228	0.00124626	0.00010183
AGTCGTCTTTGCCG	0.0359305	0.00177249	0.0122233	0.000881393
CGGCGGCCTTGCAC	0	0.000677305	0.0039657	0.000234609
CAGGGGGCCCGGCG	0	0.00160342	0.0029558	0.000698926
AAGCCTCCTTAGAG	0.0229248	0.000926651	0.0171914	0.000809342
AGGGCTCTCTACAC	0.0233944	0.000768876	0.0345673	0.0025174
CAGCGGCTTTAGCC	0.0361551	0.00221361	0.00102764	5.02613e-05
CAGCGTGCTTACCC	0.0411874	0.00103633	0.00161247	6.81827e-05
CGGCGTGTCTGCCG	0	0.00306512	0.00523509	0.00122538
AATGCGCTTCACCG	0.0641266	0.00282843	2.12344	0.140451
AAGGCGGTTTGCAG	0	0.00110793	0.423997	0.0465367
AGTCGTGTTCGGCC	0	0.0012471	0.00329617	0.000235526
CGTGGTCTCTACCC	0	0.00188121	0.00200917	7.98601e-05
CAGGGGGCTTGGCG	0	0	0.00431288	0.000338134
CAGGCTCCTTGGCG	0.0163175	0.000421269	0.00699054	0.000355351
CAGCCGGCTTGCCG	0.0278769	0.00152625	0.0205435	0.00232292
AGGGCGCCTCACCG	0.0357921	0.00130825	0.172913	0.0225394
AATGCTCTTCGCCG	0.0210267	0.00064315	0.0158952	0.000740745
CAGCGTCCTCAGCC	0.327257	0.0179291	0.00173471	0.00015815
CATCGTCTTCGCAC	0.0309294	0.000664959	0.00301417	0.000450974
AAGGGGGCCCACCC	0.0198273	0.000281667	0.0424308	0.00620783
AATCGTCCTCGCCC	0	0.00179165	0.0063476	0.000486807
AGTCCGGTCTGCCG	0.0177677	0.000230371	0.013631	0.00206281
CAGGGGCTCCGGAG	0	0.00334121	0.00590865	0.000949799
AATGCGCCTCGGCC	0.0268098	0.00106072	0.0071962	0.000357114
CATGGGCTTTGGCC	0.0478283	0.00183379	0.00048792	2.47768e-05
CATCCGGCCCGCCG	0	0.00150386	0.00528785	0.000484008
AGGCGGCCCCGGCC	0	0.00103468	0.0043229	0.000469743
AGTGCGCCCCGCAC	0	0.000945644	0.0198047	0.00250981
CATGGGCTTTGGCG	0	0.0229419	0.00285676	0.000381631
AAGGCTGCCTGGCG	0.140434	0.0115674	0.0348301	0.00322017
AGTGGGCTCTGGCG	0	0.00216566	0.0193204	0.00161869
AATGCGGCCTGCAG	0.0386642	0.00209314	0.079848	0.00268169
CAGCCTGCCTACAC	0.0211371	0.000313026	0.00409625	0.000185123
CGTGCTGCTTAGCC	0.050404	0.0020425	0.000484374	2.23864e-05
AGGGGGCCTTACCC	0.0138907	0.000604811	0.0522423	0.00295526
CGGGCTGCCTGGCC	0	0	0.00202459	0.000158943
CATGCTCTCCGGAG	0	0.00172676	0.00363979	0.000398533
AAGCGTGCCCGCCG	0.0227102	0.000782917	0.0249048	0.003236
CGGGCTCCCTACCC	0.0262033	0.00215746	0.00141084	6.48671e-05
AGGGCTCTTCGGAG	0	0	0.0507212	0.00280517
CGGCCTGTCCGGCC	0	0	0.00264159	0.000330894
CATCGTGTCCACAG	0.0370311	0.00141985	0.00300366	0.000308766
AGTGGTCTCCACAC	0.0337182	0.00110943	0.00970618	0.0011916
AGGCGTCTTCACCC	0.0250662	0.00129149	0.0126057	0.000919963
AGTGGGCTTTGCCG	0	0.00127686	0.0309016	0.00544388
AATCGTCTTTGGAC	0.027082	0.000458571	0.00473285	0.00027922
CGGGCGCCTCAGCG	0	0.00264583	0.00583907	0.00055021
AGTCGTGTTTAGCG	0.0478273	0.00270242	0.00768526	0.000696643
CAGGCTCTTTACCC	0.016001	0.000921534	0.00246949	0.000112948
AGTGGTGTTCACCC	0.0384444	0.00166824	0.00819137	0.000686644
AATGGGGCCCGCCG	0	0.000631064	0.019571	0.00511399
AAGGGTGTTTGCAC	0.0228339	0.0002547	0.0293091	0.00205758
CGTGCGGCTCGCAC	0.0419456	0.00189717	0.00430827	0.00033607
AGGCGGCTCTGCAC	0	0.00139617	0.0285418	0.00368688
CGGCCTGCCCGCAC	0.0209868	0.000959364	0.00401456	0.000776671
CATCCTCTCCGGAC	0	0.00372849	0.00293982	0.0001159
CGTGCGCCTCGGAG	0	0.00182715	0.00450222	0.000390535
CGTCCGGCTCGCAG	0	0.00261077	0.00389781	0.000263739
CGTGGGCTCCGGCG	0	0	0.0028126	0.00055925
AAGCGTGCTTACCG	0	0.00136564	0.0241312	0.00197934
CATGGGCCCTACCC	0.0214213	0.000700844	0.00129363	5.26953e-05
AGTCCGGTTCGCAG	0.0576017	0.00232597	0.0143558	0.0020046
AGTCCTGCCTGCAG	0	0.00330551	0.0124416	0.00177074
CGGCGTCTTTGGAG	0	0.00280598	0.00788523	0.000814176
CGTGGGCCCTGGCG	0	0.0033081	0.00247874	0.000533015
AAGGGTGTCTGCCC	0.0474743	0.00259636	0.0223385	0.000711533
CGGGGGCCCCAGAG	0	0.00341597	0.00511951	0.000134915
CGTCCGGTCCGGCC	0	0.00209586	0.000560594	6.04014e-05
AATGGTGTTTGGCC	0.0287273	0.00130502	0.00168554	6.27466e-05
CAGGCTCCCTAGAC	0.0210277	0.0011516	0.00197567	8.13006e-05
CGTGGGGCTCACAG	0	0.000958139	0.00457677	0.000470416
CAGCGGCCCCGCCG	0.0921125	0.00479332	0.00639973	0.000809094
AAGCGTCTCCACAC	0.0159681	0.00038925	0.0204381	0.000804933
AGGGGGGCCCAGCG	0	0.0281657	0.098482	0.0115957
AATCGTCTTTACCG	0.029464	0.00107281	0.0113411	0.000542184
AATGGGCCCCGCCG	0.0538432	0.00221746	0.0390214	0.00292763
AATCCGCCTCGCCC	0.0209109	0.000592761	0.00589675	0.000200982
AGGCCGGTTCACAC	0.0196779	0.000229078	0.0215029	0.00327585
AGTCCGGCTTACAG	0	0.00229926	0.0109681	0.000970625
CGTGCTCTCTAGCC	0.0509656	0.00319513	0.000545466	1.20625e-05
CGGCGGCCTTGCCC	0	0.0036123	0.0047183	0.000274682
CGTGCGCTTCGGAC	0.0470766	0.00398341	0.00218358	0.000309704
CATGGGCCTCGGCC	0	0.00132046	0.00117305	5.58039e-05
CATCCGGTCTGGCG	0	0.00511768	0.00444314	0.000611504
CAGCCTCTTTAGCC	0.0529496	0.00225397	0.00111067	4.7036e-05
CGGGCGGCTTACCC	0.0280157	0.00065751	0.000828148	2.23821e-05
AGGCGTGTCCAGAC	0	0.00109335	0.0079726	0.000812999
CATGCGGTCCAGCG	0.0523833	0.00264393	0.00292656	0.000146482
CAGCCGCCTTACAG	0.0273842	0.00119562	0.00444275	0.00040828
AAGCGGGCTTGGCG	0.101761	0.00673864	0.0111173	0.00243362
CGGGGGCTTTACAG	0	0.00256486	0.00570682	0.000336288
CATCCTGCCCAGCG	0.0377592	0.00109907	0.00327193	0.000187884
AATGGGCCCCGCAG	0.036354	0.000127165	0.0188528	0.00173749
CGGCCGCCCTAGAG	0.0543463	0.00445283	0.00640104	0.000725472
AGGCCTGTTCGGCC	0.0210606	0.000782837	0.00719757	0.000995516
AAGCGTGCCTACAC	0.0379514	0.00154148	0.0160561	0.00140765
CATGCTGCTCGGCC	0	0.00331966	0.000646696	3.47325e-05
CGGCGTCTTCGCAC	0.0257859	0.00135526	0.00451326	0.000324549
CGGCCGGTTTGGCC	0	0.00110658	0.00128454	7.07264e-05
CATGCGCTTCACCG	0.0365117	0.00161604	0.0249556	0.000408753
AATGCTGCCTACCC	0.0177079	0.0013187	0.00749666	0.000328757
AAGGCTCTTTGGAG	0	0.00165405	0.0246922	0.00250466
CGTCGTCCTTGCAC	0.0195173	0.00109028	0.00311316	0.00020037
CGTCCTCCCCGGAG	0.0303066	0.000369536	0.00583213	0.000465821
CATCGGCCCCAGCG	0.0337868	0.00134573	0.003536	0.00030807
AGTCGTGTCTGGCG	0	0.00122762	0.00704556	0.00137332
CGGGCGCCTTACCC	0.0552446	0.00189216	0.000655674	2.68308e-05
AGGCCGCCCCGGCG	0	0.00205675	0.023132	0.00442827
AATCGGCCTCACAC	0.0487125	0.00241771	0.0103657	0.000892886
AAGGCTGCCCAGAC	0.0220179	0.000481	0.0143651	0.00133568
CGTGGGGCCTGCCG	0	0.00151091	0.00264871	0.000254608
CGTCGGCTCCACAG	0	0.00187416	0.00370318	0.000384403
AAGCGGCCTCGCAC	0.033642	0.000336928	0.0301952	0.0063524
AATCGTCCCTAGCC	0.0527646	0.00376752	0.000997289	2.72262e-05
AGGGGGGTTTGCCG	0	0	0.162155	0.00688287
AGGGCGGCCTAGCC	0.034403	0.00105836	0.0168663	0.000720928
CGGCCGCTTCAGAG	0.0251886	0.000771906	0.00529741	0.000378779
CATCGTCCTTACAG	0	0.00237065	0.00251684	0.000117503
AGTCGGCCCTACAC	0.0148428	0.00100476	0.0111221	0.00131965
CGTGGGGTCCACAC	0.0267195	0.00183876	0.00231374	0.000124116
AAGGGGGCCTAGCC	0.0166769	0.00140369	0.00461659	0.000199837
AGTCGTCTTCACAG	0.0376791	0.00166891	0.0084021	0.00109425
CGTCGGGTCCAGCG	0	0.00976696	0.00314313	0.00050019
CAGGCTGCCTGGAG	0	0.0016628	0.00784631	0.0016327
CGTCCTCCTCACCG	0	0.00271716	0.0037809	9.51425e-05
AATGGTGCTCGCAG	0.0212977	0.00103403	0.0115705	0.00106912
CGTGCTCCCCACCC	0.0526343	0.00278931	0.000952326	4.81136e-05
AGGGGTCTTCAGAG	0.0249078	0.000977377	0.0306096	0.00547309
AGTGCGGCTTACAG	0.0259876	0.00132511	0.0248235	0.00118406
AATGGTCCCTACCG	0.0332415	0.00160621	0.0140774	0.00138136
AGTGCGCTTTGCAC	0.0393056	0.000381093	0.0267354	0.00116439
AAGGCGGTTCACAC	0.035175	0.000770467	0.0661735	0.00368577
AGTCGTCTCTACAG	0	0.0016891	0.00873394	0.000238114
AGGGCTCCTCACAG	0.0469582	0.00206346	0.0317682	0.00241863
CGGGGGGTCCGGCG	0	0.0186081	0.00744807	0.00210031
AAGCCGGCCTGGAG	0	0.00160342	0.0321951	0.0022815
AAGCGTGTCTAGAC	0.0312508	0.00163217	0.00871042	0.00123191
CGTCCGGTTTGCAG	0	0.0031465	0.00359674	0.000367753
AAGCGTGTCCAGCC	0.093432	0.00440638	0.00936355	0.000917553
AATGGGGCTCACCG	0.0239055	0.000521771	0.0137301	0.000589026
CATGGTCTCTGGAC	0	0.00406144	0.00214967	0.000196854
CAGGGGCTTCGCAG	0	0.00117806	0.00472437	0.000547684
CGTGGGCCTCGGAG	0	0.00237129	0.00298939	0.000323086
AATGCTCTTCAGCG	0.0225375	0.00095105	0.0150821	0.00152133
CGTGGTGTCCACCC	0	0.00303526	0.00264871	7.32645e-05
AATGCGCCTCGGAC	0	0.00282031	0.0144023	0.000710144
AATCGTGTTTGCCG	0.0263349	0.000836548	0.0131847	0.00195787
AATCGTGCTTAGCG	0	0.000706669	0.0109357	0.000892741
AATCGTGCCTGGCG	0	0.0049892	0.00780531	0.000541765
AAGCGGCCTTAGAC	0.0254248	0.00238826	0.012967	0.000970203
CGGCCGCCCCACAG	0.0299392	0.000160822	0.00647589	0.000286525
CGGGCGCCCCGCCG	0.0355373	0.00157502	0.0498008	0.00712311
CATGGGGCTCAGCG	0	0.0026633	0.00259573	0.000145893
CAGCCGGTCTGGCG	0	0	0.00480691	0.000810291
CGTCGTGTCTGCCC	0	0.00333084	0.00361839	0.000244895
CGGCCGCTCCACAC	0.0219762	0.000801728	0.00504352	0.000316115
CGGCCGCTCCAGCG	0.0293938	0.000802845	0.0070699	0.000707477
AATCGGGCTCGCAG	0	0.00165824	0.00946441	0.000544153
AATCGGCCCTACCG	0.0212125	0.000836542	0.0126897	0.000749516
AGGGGGGCCTAGCC	0.081998	0.00503842	0.00839156	0.00101516
CGGCCTGTTTGGCC	0	0.00125133	0.00134649	0.000100643
CGGGGTCCTCGGCG	0	0	0.00453223	0.00119341
AGGGCGGCCCAGAG	0	0.00192434	0.156216	0.0327664
AGTCCGGCTTACAC	0.0244627	0.00135611	0.0088842	0.000274163
AGTCGGGCCTAGAC	0.0399059	0.000870341	0.00494425	0.000252442
CGGCCTGTTTAGAG	0.0388014	0.00269313	0.00550721	0.000688079
CGGGCGGCCCGGCG	0	0.00107627	0.00569558	0.000925615
CATCCTGCCCGGAC	0	0.00232285	0.00231123	0.00025688
CGGCCGCTCTGGCG	0	0.0015818	0.00389547	0.000348086
AAGCGGCCTCGCCC	0.0332828	0.000408393	0.113329	0.00363429
AGGGGGGTCCACCC	0	0.00109769	0.0639738	0.00439421
AGTCGTGTCTGGCC	0.0815546	0.00440775	0.00234103	0.000273245
AGGCGTCCTCAGCC	0.0144597	0.000573684	0.00422343	0.000306028
AGTCGGGCCTAGAG	0	0.00170799	0.00878255	0.000430434
CATCGTGCCTGGCC	0.15758	0.0108667	0.000648426	4.84255e-05
CAGGGTGCTTACAG	0.038068	0.00156169	0.00529212	0.00049017
CGTCGTCTCCACCG	0.0727506	0.00205097	0.00262823	0.000105142
CGTCCGGCTCACCC	0.0352279	0.00188062	0.000394426	1.40413e-05
AATCCGGTTTGGAC	0	0.00176882	0.00689687	0.000464906
CGGCGGGCTCGGAC	0	0.00222803	0.00407638	0.000985523
AGTGGGCTCTAGAC	0.0628696	0.00602101	0.00538657	0.000249931
AAGCGGCTTCGGAC	0	0.00130801	0.00831423	0.000714291
AGTGGGCTCCACCC	0.0240437	0.000449434	0.0283625	0.00290885
CGGGCGCCTCACCG	0.0132079	0.000802671	0.00786859	0.000528617
CAGGGGGTTTGGAC	0	0.00819834	0.00278526	0.000232103
AGTCCGCCCCGCCG	0.0104426	0.000273232	0.0165613	0.00230438
CAGCCGGTCCGGAG	0.0426169	0.00155726	0.0107442	0.00248457
AGTGCGCCTTAGCC	0.0274775	2.43376e-05	0.00172766	7.16258e-05
CGTCGTCTTCGGAG	0	0.002857	0.00537768	0.000864993
AGTGCGGTTTGGCG	0	0.00113866	0.0719271	0.01095
AATGGTCTCCACAG	0.0217468	0.000120998	0.0154144	0.000794799
CGGCGGCTTTACAC	0.04398	0.00198508	0.00535365	0.000536416
AAGGCTGTCCAGAC	0.0199601	0.000774051	0.0161005	0.00036397
CGTGCGGTCTACCG	0	0.00101243	0.00713004	0.000399341
AGTCCTCTCCGGAC	0	0.000895936	0.00420692	0.000186416
AGGGCGGTCTGGAC	0	0.00156353	0.134215	0.00429057
CGGGGGCCTCGGCG	0	0.00243394	0.00526731	0.000927817
AAGGCTCTCCAGAG	0.0158405	0.000560929	0.0253589	0.00205285
AGGCCTCTCTGCAG	0.0353425	0.00012246	0.0278833	0.00263225
CGGCCTCTTTGGAC	0	0.00247302	0.00244222	0.00016147
AATGCGCCCCAGAC	0.0210668	0.000270259	0.0113473	0.000400513
CGGGCGGCCTGGCG	0.0408108	0.000848287	0.00583967	0.00104295
CGTCGGGCCCACAG	0	0.00450841	0.00393058	0.000262732
AGGCGGCTTCGGAG	0	0.00328781	0.0138148	0.00142242
AGGGCTCTCTAGCC	0.0453977	0.00234258	0.00818031	0.000576236
CGTCGTCTTTAGAC	0.0316949	0.00281946	0.00163342	8.92209e-05
AATCGGCTTCACAC	0.0319205	0.00106347	0.00751044	0.000371076
CGGGCGGCTTAGAG	0	0.00491221	0.00515026	0.00104312
AATGCGGTTTAGAG	0	0.0030582	0.0263636	0.00229326
CGTGGTCCCCAGCC	0.155652	0.0191562	0.000765292	7.46671e-05
AATCCTGTCCGGCC	0.0138778	0.000457965	0.00294686	6.91684e-05
CGTCCGCCTCACCG	0.0236354	0.0013472	0.00370819	0.000507713
CATGCTGCCTGCAG	0	0.00349918	0.00556465	0.000504982
AGTGGTGTCTAGAG	0	0.00132046	0.0084457	0.0013592
CGTCCTGCCCAGCG	0	0.000927834	0.00356731	0.000183095
CAGCGTGCCCACAC	0.0800535	0.00467415	0.00529741	0.000753269
AAGCGTGCCCAGAC	0.013657	0.00047342	0.01135	0.000509651
CGGCGGCCCTAGAG	0.0356453	0.00207533	0.00411101	0.00044658
AATCGGGTTCGCAG	0	0.00504134	0.00780138	0.000528315
AGTGCTGTTTACAG	0.0361796	0.00199141	0.0138571	0.000849603
CATGGGCTTTGCAC	0	0.00219839	0.00346671	0.000123848
AGTGGTGCTTGGAG	0	0.00209513	0.021364	0.00293115
CGGCCGGTCTGGCG	0	0	0.00731547	0.0012397
AGTCCGCCCCGGCC	0.0285695	0.00172283	0.00154652	9.93333e-05
CATGCGGTCCACAG	0.0453647	0.00325543	0.00387674	0.00020013
CGGGGTGTCTACAG	0.036324	0.00140057	0.00467386	0.00088339
AATCCTCTTCAGAG	0.0738949	0.00202553	0.0116828	0.000362207
AAGGCTGCTCGGCC	0.0304152	0.000592098	0.0128006	0.000420378
CGTGCGGCTTGGCC	0.0481674	0.00124948	0.00116263	6.99734e-05
CATCCTGTTTGGCG	0	0.00872971	0.00297505	0.000282826
AGTCCTGCCCAGAG	0	0.00120873	0.011757	0.000679746
AATGCGGTCTACAC	0.0150851	0.000874642	0.0151637	0.00119221
CATGCTGTCTAGAC	0.0248183	0.000735183	0.00140304	3.53449e-05
CGGCCTGCCTACCC	0	0.00220122	0.00135111	0.00010694
CAGCCTCCCTAGAC	0.0460862	0.00117599	0.002065	9.42331e-05
AATCCTCCCCGCCG	0.0194424	0.00138498	0.00999793	0.000814857
AGGCGTCCTTGGAG	0	0.00448957	0.0188325	0.00440067
AGTGGTGTTCGGCC	0	0.00236293	0.00358194	0.00017436
AATGGGGTCCGCAG	0.0439609	0.00094731	0.0130023	0.000425842
AGGCCTGCTCGGCC	0	0.00211938	0.00603914	0.000457338
AGGGCTCCTTGGAG	0	0.00157924	0.0385329	0.0100087
CAGCCGCCTCGGAC	0	0.00236739	0.00175235	9.66441e-05
CAGGCTGCTTACCC	0.0406649	0.0020875	0.000836249	1.80786e-05
AGGCGGCCCCAGAG	0.0271126	0.00143208	0.0160929	0.00247324
AGTGGTCTTCAGAC	0.0305223	0.00088207	0.00594729	0.000255916
AGGCCTGCCTGGCG	0	0.00184865	0.0208927	0.00393089
AATGGGCCCCGGCG	0.0419865	0.00208883	0.0185798	0.00178855
CATGGTCTCCAGCG	0.052118	0.00357384	0.00269663	0.000150191
CAGGGTCTTCGCCG	0	0.00231663	0.00589381	0.000376537
AATGCTGTCCAGAG	0	0.00126625	0.0200531	0.00284169
CATCCTCCCTGCCG	0	0.00203411	0.00457664	0.000259037
AGGCGGGTTTGCCG	0.0534834	0.00191155	0.0254436	0.0039952
CATCGGCTTCAGAC	0.0650158	0.00218361	0.00208548	0.000149206
AATGGGCTTCGGAG	0	0.000924323	0.0179111	0.00128765
AAGGGTGCTCGGAC	0.0119595	0.00017214	0.0215375	0.00272119
CGGGGTCTCTAGAC	0.0469019	0.00340257	0.00187067	0.000155058
CGGGCGCTTCGGAG	0	0.00189319	0.0111679	0.00240995
CGTCGTCTCTAGCC	0.0952719	0.00414471	0.000439249	2.67012e-05
AGGGGTGCCTGGAG	0.0899142	0.00517819	0.0452287	0.0109576
CGGCGGCTCTACCC	0	0.00205575	0.00373035	0.000224361
CAGGGGGTTCAGCC	0.0471498	0.00174233	0.000828143	5.94972e-05
CATGGGGCCCGCCC	0	0.00228749	0.00447087	0.00050087
CAGCGGGTTCAGAG	0	0.00137838	0.00708036	0.000891019
AAGCCGGCCTGGCG	0	0.00344346	0.0175357	0.00108979
AGGGGTCCTTGCCC	0.0196483	0.000441223	0.0187371	0.0016254
CGGGGGGTCCACAG	0	0.00137838	0.00860233	0.00172506
AGTCGTCTCCGGCC	0	0.00434074	0.00525248	0.000780211
CGGCCGGCTCGCAG	0	0.00120441	0.00636032	0.000592796
AATGCGGCTCAGCG	0.0237597	0.00117056	0.0305738	0.00283885
AATGGGCTTTGGCG	0.0172481	0.000230191	0.0232897	0.00384367
AATCCTGTTTACCC	0.0306248	0.00177197	0.00202181	8.20327e-05
CATGGTCCCTGCAC	0	0.00164346	0.00321426	0.000224097
CGTGGGCCTCGCCC	0.0788216	0.00725087	0.00616164	0.000283722
CAGGCTGCCTACCG	0.0293652	0.00222668	0.00496508	0.000555132
CAGCGGGCTCACCC	0.0510028	0.00171328	0.0020918	0.000299754
CGGGCGGCTCACCG	0.061183	0.00260407	0.00505662	0.000180614
CGTGGTGTTTACAG	0	0.00121579	0.00594646	0.00063364
CGTGCGGTTTGGAG	0	0.00924323	0.00445921	0.000868189
AAGCGGCCTTACAG	0.0328102	0.000350991	0.0166213	0.000520929
AATGCTGTCCGGAG	0.0479521	0.00273451	0.029223	0.00419232
CGGGCTGTTTGCAC	0	0.00104063	0.00690316	0.000949977
CGGGGTGTTCGGAG	0	0	0.00584321	0.00142463
AGTGCTCTTTACAG	0.0286589	0.0021164	0.0175658	0.0025208
CGGGGGGTTCGCAC	0	0.00191628	0.00439262	0.00145115
AATGGGCCCTGGAG	0	0.00267881	0.0175267	0.00336544
CAGGGGCCCTGCCC	0	0.00198344	0.0152356	0.000411688
AGTGCTCCTCGGAC	0.0228423	0.000630032	0.00607497	0.000852184
CATGGTCCCCGGCG	0	0	0.0039657	0.000346492
CATCGTGCTTGCAC	0	0.000987604	0.00293718	0.000157601
CGTGCTCCTTGGCG	0	0.00163714	0.00379723	0.000294118
AAGCCTCTTTAGCC	0.0326522	0.000848637	0.00350484	0.000110651
CATGCGCCTCGGAC	0	0.00108104	0.00218906	0.000193316
CAGCCGGCCTACCC	0.0341688	0.000130225	0.00111144	3.32024e-05
AATCCTGCCTACCG	0.0252492	8.52781e-05	0.0123491	0.000945011
CATCGTGTCTGGCG	0.129856	0.0117421	0.00256077	0.000334306
CATGCTCCTCGGAC	0.0259085	0.0010333	0.0017747	8.19054e-05
AATGCGGCCCAGAC	0.0339455	0.000704225	0.00974401	0.00052294
AGGCCTGTTCGCAC	0.0280032	0.00159061	0.0241975	0.00246032
AATCGTGCTTGCCG	0.10176	0.00997792	0.0108643	0.00133026
CGTGGGCTTCGCAC	0	0.00622316	0.00254037	0.000189205
CATGCTCCCCGGAC	0.035477	0.00110202	0.00216434	0.000162986
CGGCCTGCTTAGCC	0.0329052	0.00132151	0.000700487	4.0122e-05
AGTGGTCCCTAGAG	0.055703	0.00435465	0.0118589	0.000845074
AGGGGGCCTTGGAG	0	0.00827025	0.0740779	0.00229365
CAGCGGCTTCAGCC	0.0462139	0.00325649	0.000901377	3.92249e-05
AGGGGTCCCTAGAC	0.0282441	0.00108457	0.0163479	0.00200336
AGTGCGCCTCACCG	0.0290359	0.000900815	0.0297369	0.00202453
AATCGGGTTCACAC	0.00698694	0.000134261	0.00689028	0.000349068
CGGGGGGCCCACCC	0.0587679	0.00437899	0.00369341	0.000305637
AAGCCGGTCCAGCG	0.0449739	0.00225267	0.0225653	0.000975084
CAGGGTGCCCGGCG	0	0.00203416	0.00321715	0.000583346
AGGGCTCTCCACAG	0.0267885	0.000904724	0.020974	0.00117559
CATCGTCCCTAGCG	0	0.000969968	0.00367977	0.00054353
AATGCTCTTCGCCC	0.0572541	0.00557383	0.00685116	0.000325395
AGGGGGGCCTACAC	0	0.00125083	0.041484	0.00602609
AAGCCGCCTTACCG	0.0181856	0.00122247	0.0284493	0.00382572
CGGGCTCCCCGGCG	0	0.00126213	0.00366116	0.000258143
CAGGCGGCTCGGCC	0.0709798	0.00389135	0.00227005	0.000124958
CAGCGGCTCCACAG	0.0229137	0.000999413	0.00443715	0.000330344
CGTCCTCCCCGGAC	0.0394076	0.00254255	0.00324068	0.000395807
CATGGTGCTCGGCG	0	0.00441169	0.00322165	0.000591398
CGTCCGGTTTACAC	0.0272559	0.000760154	0.00481002	0.000270491
CGGGCTCTCTGGAG	0	0.00140299	0.00716653	0.00152463
CGGGGTGTCTGCCC	0.0397675	0.000690429	0.00225527	0.000223514
AGGGCGGTTTGGCC	0.0509508	0.00469793	0.0584932	0.00553075
CAGGCGCTCCGCAG	0	0.000963929	0.00694332	0.000822966
CATGCGGCTTGCCG	0	0.00172676	0.0244439	0.00263191
CGGCGTGTTTGCCC	0	0.0108106	0.00242718	0.000172719
CAGCCTCTTCAGAG	0.0353572	0.000670306	0.00603139	0.000242346
CATGCTGTTCAGCG	0	0.0047572	0.00486728	0.000452668
AATCCTGTCCAGAC	0.0306053	0.00121042	0.00530286	0.000272014
CGTCGGCCTCGGAC	0.0797813	0.00386976	0.00275638	0.000226957
AGTCGGCCCCGCCC	0.0439647	0.00113071	0.00549255	0.000363519
AAGCCTCTCCGCCG	0.0223362	0.000694471	0.0229604	0.00172303
AATGGGCCCTGGCG	0	0.000683484	0.023422	0.00308137
CATGCTCCTTACCC	0.036048	0.000488273	0.000652616	2.49849e-05
AATGCGGCTTACAC	0	0.00228134	0.0311241	0.00173984
AAGGCGCCTTACAC	0.0331275	0.000791695	0.163627	0.00844383
CGTCGGCTTCACCG	0.0312203	0.00135089	0.00526697	0.000503044
AGGCCTCTCCGGCG	0	0	0.0251426	0.00609532
CGTGGTGTCCAGAG	0	0	0.00441451	0.000941188
CAGGGTGCCTAGAG	0.0550793	0.00299377	0.00555181	0.000251641
AGGGCGGCCTACCC	0.0361223	0.000993511	0.0203046	0.000673961
CAGGCTCTTTGGCC	0	0.00153635	0.00101878	5.4451e-05
CGTGGTGCCCACCG	0	0.00128964	0.00348388	0.000315612
CGTCCTCTCTGGAC	0.0248733	0.000889357	0.00151651	9.48641e-05
CATCCGCCCCGCAC	0.0372646	0.00118842	0.00297399	0.000209269
AGTGCTGTCTGGAG	0	0	0.00961005	0.000635371
AGTCCGGCTCGCAC	0	0.00150575	0.00651789	0.000650769
AGTGCTGCCCGCCC	0	0.00455136	0.00932637	0.00050009
AATCGGGCTTGGCC	0.0223111	0.000827511	0.00274524	0.000273858
AATCCGGTCTAGCC	0.0253042	0.000798559	0.000947018	4.23865e-05
CGGGGTCTCCAGAC	0.0275188	0.00105293	0.00275907	0.000177769
AGGGGGGTCCACCG	0	0.00148637	0.0871424	0.011722
AGGGCGCCTTGCAC	0.0320657	0.00104408	0.167912	0.0171098
CAGCGGGCCCGGAG	0	0.00283126	0.00512514	0.00159077
AATGCGCTTTACCG	0.0494793	0.00340434	3.30318	0.0868014
CGGGGTCTCCGCAG	0	0.00264216	0.00431185	0.000291178
CAGGGGGTTCACAG	0	0.00312614	0.00336927	0.000206856
AAGGCTCCCTACAC	0.0216432	0.000433694	0.0292684	0.00343634
CGTGGGCCTCACAG	0	0.00535687	0.00387695	0.000223724
CATGGTCCCCACAC	0.0227448	0.000623032	0.00313324	0.000171451
AGTGGTCTTCGGCC	0.0341525	0.00166582	0.00408852	0.000195295
CGGCGTGTCTGCAG	0	0	0.0035675	0.000261591
AATGGTGTTCGGAC	0.0470752	0.00153481	0.00729724	0.000396741
AGGGGTGTTCGGCG	0.0763225	0.0025028	0.0456969	0.0060983
CAGGCGGTTTGCAG	0	0.00127752	0.00615936	0.000911456
CGTGGTGCCCACCC	0	0.00121412	0.00265445	0.000233889
CGGGGTGCTTGCAG	0	0.00219829	0.00334933	0.000332237
AGGCCTGCTTAGAG	0.0251804	0.00150033	0.0211317	0.00292344
AGGCCTCTTTAGCC	0.0277625	0.000862781	0.0047977	0.000273863
AGGGCTGCTTAGCG	0.02505	0.000687337	0.0285878	0.00416325
CGTCGTCTCTAGAC	0.111399	0.0050027	0.00248424	0.000287174
CAGCGGGCTCGCCG	0.0440382	0.00285573	0.00915007	0.000655927
CAGGGTCCTCACAG	0.0263773	0.000758014	0.0110075	0.000640686
AGTGCTCTTTGGCG	0	0.000912915	0.0160063	0.00201315
AGGGGGGCTTGCAC	0.0885615	0.00590187	0.94823	0.186237
AGTGCGCTTTACAC	0.0250838	0.000837138	0.0257578	0.0014753
CAGCGTCCTTGCCC	0	0.00457745	0.00257087	5.68346e-05
CAGGGTCCCTGCCG	0.0163677	0.000477425	0.00522081	0.000500102
AGTGGGCTCTAGCG	0	0.00157924	0.0156281	0.00111663
CGTGCTCCCTGGCC	0	0.00835015	0.000692738	4.52523e-05
CGGGGTGCTCACAG	0	0.0014416	0.00592064	0.000255509
CGTCGGGCCTGGCC	0	0.0048601	0.00112452	3.30525e-05
AATCCGGCCCAGCC	0.0295683	0.000280859	0.000985824	5.07714e-05
CAGGGGGTTTAGCG	0.0289338	0.0010497	0.00383095	0.000280699
CATGGTCTCTGCCG	0	0.00224781	0.00380006	0.000262018
AAGCCTGTTTACCC	0.0418453	0.00312234	0.008631	0.000198634
AATGCGGCTTACCG	0.0451695	0.00100308	0.172426	0.0192173
AATGGGCTTTAGCG	0	0.00180294	0.0153116	0.00127479
CGGCGGCTTCAGAG	0	0.00130721	0.00635359	0.00108024
CGTCCTCCTCGGAC	0.0473402	0.0014385	0.00289961	0.000318627
AGGGGGGTCCAGAG	0	0	0.0401169	0.00575569
AGGCGGCCCCGGAC	0.0203064	0.000599444	0.0130394	0.00159805
AAGCGGCTCTGGAC	0.037643	0.000730429	0.00946005	0.00127287
AATCCGCTTTAGCG	0	0.00112745	0.0086354	0.000440616
AAGGCGCCCCACAG	0.0321196	0.000361793	0.102246	0.0103572
AAGGCTGCTTACCC	0.0449632	0.00269264	0.00453733	0.000279111
CGGGGTCTTTAGCG	0	0.0032322	0.00374985	0.000269043
AGGCCGCCCTACCC	0.0344116	0.000899316	0.00228006	0.000119698
CGTGGGCTTTGGCG	0	0	0.00354237	0.000413625
CATCGGCTTTACCG	0	0.00308755	0.00289959	6.74531e-05
AATGGTCTCTGCAG	0.019098	0.000872244	0.0177336	0.00183357
CGTCCGCCCCAGAC	0.0269021	0.00068915	0.00152459	7.40057e-05
CATGCGGCTCGCCG	0	0.00268242	0.0249135	0.00162229
CAGCCTCTCCACCG	0.034405	0.000830749	0.00453635	0.00035328
AAGGGTCTTTGCCG	0	0.00392156	0.0258386	0.00260764
AATGGTGTCTAGAC	0	0.00318517	0.0058511	0.000323866
CGTGCTGCTCGCCG	0.0517154	0.00359589	0.00451777	0.000562552
CGGCCTGCCTGGAG	0.0661139	0.00459627	0.00389714	0.000375224
AGGGCTCTCCAGAG	0	0.00368875	0.0357853	0.00310347
CAGCGGCCCCAGCG	0.0450259	0.00173725	0.00367973	0.000567478
CGTGCTCTCCACCC	0.0215438	0.00132329	0.00143674	8.03313e-05
CAGGGTGTTTGGCG	0	0.00198905	0.00832626	0.00122093
CATCGGCTCCGGCC	0	0.00149686	0.000576339	3.08315e-05
AGTGGGGTCTGCCC	0	0.00165006	0.0274998	0.00145003
AATGCGGTTTAGAC	0.0302005	0.001376	0.00981606	0.00061955
CAGCCGGCCTGCAG	0.0389984	0.00106266	0.00529741	0.000423832
CATGCGCTCCAGCG	0	0.00212409	0.0029836	0.000249362
AAGGGGGTCTGGCG	0	0.00119042	0.034393	0.00390836
CAGCCTCCCTACAG	0.0313349	0.000931989	0.005024	0.000254022
CAGGGTCCCTAGAC	0.0313882	0.000847099	0.00265637	0.00011754
AGTGCGCTTTAGCG	0.0435247	0.00229656	0.0263281	0.00202888
CATGCGGTTCACAC	0.0653498	0.0071459	0.00357609	0.000297511
CGTGCTCTCCGCCC	0.031256	0.000719855	0.00193751	0.000138164
AAGCGTGCTTGCCG	0	0.00399609	0.0180548	0.00229305
AAGGGTGCCCACCG	0	0.00092799	0.0286288	0.00246852
AAGCCTCTTCGCCG	0.0282149	0.00111029	0.0190251	0.00335964
CGGGGTCTTTACCG	0.0274253	0.000857166	0.00487461	0.000426932
CATGCGCTTCGCAC	0.0411028	0.00166118	0.00388477	0.00019891
CATGCTGTCTGCCC	0	0.00179529	0.00125436	7.08536e-05
CGGGCGCCTCACAG	0.0182903	0.0011705	0.00436693	0.000184681
AGTGCTGTCTACCG	0	0.00178757	0.016042	0.0027138
CGTGCTCTTCGCCC	0.0519152	0.00210231	0.00168036	0.000132368
AGTCCTCCCCGCCC	0.0475306	0.000545721	0.00648651	0.000400906
AATCCTGCTTGCAC	0.0460627	0.00149617	0.00569311	0.000463618
AAGGGGGCCCGGCG	0.0366522	0.000130891	0.0322624	0.0035724
AGGCGGGCCTGGAC	0	0.00117265	0.0253393	0.00391245
CATCCGGCCTACCC	0.0417482	0.00114934	0.000456814	9.1626e-06
AGTGCGCTTCACAC	0.0309649	0.000723966	0.0284923	0.0030537
AAGGGTCCTCACAG	0.0327902	0.000940783	0.0234976	0.00116225
CGTGCGGTTTGCCG	0	0.00314584	0.0125389	0.000604278
AATGCGCCTCGCAG	0	0.0017752	0.193378	0.0225222
AAGGCTCCTTACAC	0.0261922	0.000404817	0.0226322	0.00125741
AATGGTGCTTACAC	0.0488097	0.00106954	0.00906267	0.000292272
CGTCGTGTCCACAG	0	0.000866124	0.00284937	0.00010581
CATCCGGTCCGCCC	0.0695657	0.00519471	0.00154198	0.000145031
CAGGCGGCTTGGAC	0	0.00199118	0.00408698	0.000216778
AGTCGGGTCTGGCC	0.0348388	0.00158336	0.00185485	0.000163886
CATCGTGCTTACCC	0.0274953	0.00180234	0.000427261	1.1256e-05
AATGCTCCCTAGCC	0.0316209	0.000277954	0.00153509	4.40389e-05
AGGGCTGCTTAGAC	0.0229308	0.000782219	0.0227515	0.00248033
CGTGGTCTTCAGAG	0.0615861	0.0042452	0.0044979	0.000829531
AGTGCGCTCCGCCC	0	0.00194881	0.0158167	0.000680184
CGTCGGGCTCGCCC	0	0.00256028	0.00245745	0.000312184
AATGGGGCCCGGAG	0	0.000774063	0.0189651	0.0012696
AGTGCGGTCCGCCC	0.0213048	0.00130418	0.0126317	0.000828666
AAGGCTCTTCAGAC	0.0203689	0.000860857	0.0140135	0.000477147
CAGGGTGCCCGCAC	0.015239	0.000424808	0.00754764	0.000635202
AGTGCGCCCTGCCG	0.0494141	0.00239239	2.40277	0.243689
CGGGCTGTCCGGAC	0	0.00331975	0.00215075	0.000224452
CAGCCGGTCTGCAC	0.0395004	0.000810987	0.00578839	0.00072601
CGTCGGGTCTGCCC	0	0.00731848	0.0020866	0.000268694
CGTCGTCCTTGGAG	0	0.00275675	0.00482572	0.000488615
CGTCCTGTTTACAC	0.0441176	0.00293413	0.00367321	0.000236171
CGTCCTGCTTGGAC	0.0596716	0.00472986	0.00224229	0.000186638
CGTGGGGCCTGGAC	0	0.0036123	0.00190321	8.89974e-05
CGGCCTCTCCGCAG	0.0335199	0.00193773	0.00542865	0.00028809
AAGGCGGCCCGCAG	0.0236281	0.000495544	0.305946	0.0281572
CGGGGTGCCCACAC	0	0.00104146	0.00462777	0.000664103
CATCGGGCCTAGCC	0.0190067	0.000339858	0.000431882	1.43766e-05
CGGCGGCTCTAGCC	0.03054	0.00120707	0.00109829	4.54136e-05
CATCCTGCTCACCC	0.0356176	0.000482464	0.00101053	5.69651e-05
AAGGGGGCCCACAC	0.0187167	0.00121584	0.0434066	0.00599433
CAGCCTGCTTGGCC	0.0440321	0.00172202	0.00300785	0.000141206
CAGCCGGCCTGCAC	0.0453053	0.00393704	0.00642753	0.000681722
AGGGGGCTCTAGCG	0	0.00139057	0.0455739	0.00680383
CGTCGTCTCCGGAG	0	0.002857	0.0045993	0.00048224
CGTGGGGCCCACAG	0.0631988	0.00123341	0.00352409	0.000334144
AATGCTGCTCGCCC	0.0229207	0.000891548	0.0109499	0.00120757
AGGGCGCTTCACAC	0.0171213	0.000782327	0.133877	0.0103251
CAGCCTCTTCGCAG	0.014468	0.00061813	0.00553896	0.000176041
CAGGCGCTTTAGAC	0.0363337	0.00103533	0.00239522	0.000172915
CGGGGTCTCCACCC	0.0300261	0.00140428	0.00358279	0.000172734
AATGCTGTCCGGCC	0	0.00430598	0.00347139	0.000303432
CATGCTGCCCGCAG	0	0.000703282	0.00575966	0.00105306
CATGCTCTCTAGCC	0.0913571	0.00515327	0.000402572	2.08161e-05
CAGCGTCCCTGGCC	0.935828	0.0344147	0.00271449	0.000311981
AATGGTGTCCACCG	0.038116	0.00184146	0.0137212	0.00106881
CAGGGGCCCCACCC	0.0203756	0.000349998	0.00390263	0.000213305
AATGGTCCCCACAG	0.0249686	0.000693959	0.0139532	0.0012954
AATGCGGTCCGGAC	0	0.00270536	0.01344	0.00187156
CGTCGGCTTCGGAG	0.091697	0.00742475	0.00468851	0.00069044
AAGGCTCTCTGCAG	0.0245288	0.000483293	0.0276088	0.00153395
AGTCCGGCTCACCG	0.0559414	0.00505465	0.0137475	0.000966898
AGTCCGCCCCAGAC	0.0261899	0.00112527	0.00476896	0.000285964
CGGGCTGCTCACAC	0.0476422	0.0028021	0.00561657	0.000638935
CAGGCTCTCTGGAG	0	0.00306107	0.00937179	0.000367843
AATCCTGCCTGCAG	0.0542724	0.00312261	0.010007	0.000324601
CAGCCGGCTCAGCC	0.0562246	0.00297291	0.000719131	4.39373e-05
AAGCCTCCCTACAC	0.0382922	0.0022181	0.0187928	0.00192652
CAGGCGGCTCGGCG	0	0.00148943	0.012443	0.00108723
AGGCCGCCTTGCAG	0.0282766	0.00133	0.0330313	0.00668435
CAGGCTCTTCAGCG	0.0234473	0.00040283	0.00627431	0.00117831
AGTCCTGTTTGCCG	0	0.000824788	0.0146921	0.00261887
CAGCCTGTCCAGCC	0	0.00556822	0.00143594	0.000107094
CGTGCGCTCCACCG	0.014964	0.00061555	0.00587349	0.000715779
CGTGCGGCTTACAG	0	0.00195199	0.00382864	0.000280952
AGGGGGCCTCACCC	0.020556	0.000581039	0.0377549	0.00156801
AGGGGTGCTTGGAC	0	0.00116856	0.012413	0.000839167
CGTCCTCCCCGCCC	0	0.00231648	0.00246105	0.000168479
CGGGCTGCCCGGCG	0.0390508	0.00219577	0.00423376	0.000125474
CGGCCGCCCCAGAG	0.0247836	0.00160636	0.00595262	0.000463381
CGGGGTCTTCGGAG	0	0	0.0127242	0.0036766
AGGGCTCTTTACAG	0.0180948	0.000453806	0.0330022	0.00113623
AAGCCGCTTTACAC	0.0279873	0.000533697	0.0222998	0.000888918
AGTGGTCCCTACCC	0.0280927	0.000448111	0.00704251	0.000465079
CGTGGGGTTCGCAC	0	0.00261891	0.00323888	0.000159971
CGTCCTCTTCACCG	0.0858394	0.00539238	0.00468597	0.000430008
AGTCGGGCCCAGCG	0	0.000845582	0.00858377	0.00104481
AATCCGCTTCACAG	0.0464853	0.00283508	0.0144404	0.00138301
AGGCCTGCCCAGCC	0	0.00232766	0.00586048	0.000403149
CGTGCGCCCTACCC	0.028587	0.00182036	0.000441772	2.27034e-05
CGTGGTCCCTGCAG	0.0598907	0.00444618	0.00300123	0.000324438
AATGCGCCTCGGCG	0.0364596	0.00290169	0.0402513	0.00789883
CATGGGGCCTGCAC	0	0.00291561	0.00205666	0.000177473
CGTCGTCTTTGGCG	0	0.00723043	0.00333362	0.000341969
CGGGGTGTTCAGAG	0	0.00231081	0.0183032	0.00327607
AATCCTCTTCACAG	0.0264134	0.00111559	0.0103984	0.000733164
AGGCGGGTCCGGCC	0	0.00140674	0.0110192	0.00172801
CGTGGTCTCCGCAG	0	0.000894872	0.00442496	0.000448469
CATGGGCTTCGGAG	0	0	0.00536405	0.00139823
AGGGGGGCCTACCC	0	0.00127619	0.0791026	0.012659
AGTGCTCCTCGCAC	0.0230717	0.000968995	0.0133086	0.00150379
CGTCGTCCCCAGCC	0.0807013	0.00490444	0.000843836	6.86249e-05
AGTCCGGTCCAGCG	0.0269199	0.00187192	0.00949476	0.000345884
CAGCCTGTCTGCAG	0	0.00448541	0.00473032	0.000643828
CGTCGGCCTCGCAC	0	0.00198905	0.00408262	0.000463037
AAGGCGGTTTAGAG	0.0163355	0.000496281	0.0806808	0.011948
AGTGCTCCTCGCCG	0.0311442	0.000894644	0.0150412	0.00147611
CGGGGGCCTTGCCC	0	0.00312839	0.0134365	0.002083
AGTCCGCCTCAGAC	0.0345728	0.00151726	0.00520883	0.000348662
CAGCGGCCCCACCC	0	0.00222603	0.00382989	0.00025608
AAGGCGGCTTAGAG	0.021994	0.000704144	0.0980436	0.012602
CAGCCTGTCTGCCG	0.0421575	0.00175881	0.00482017	0.000127042
AGTCGTGCCTGCAC	0.0500166	0.00149021	0.00932241	0.000460334
CATCCGGTTTACCC	0.0165395	0.00106846	0.000553557	1.89628e-05
CAGCGTCCTTAGAG	0.0203906	0.000767261	0.00464324	0.000228413
CGGGGGCTTCGCCG	0	0.00424689	0.00508159	0.000470057
CGGCCGCCTTGCCG	0	0.00335812	0.0112962	0.000293652
CGGGGGGCCCGGCG	0	0.00221317	0.00580575	0.000751161
AATGCTGTTCGGCC	0.0198486	0.00122004	0.00306828	0.000184555
CGGCGTCCTTAGCG	0.0761151	0.00711251	0.00597567	0.000328389
AAGGCTGTCCGCAG	0.041702	0.00215648	0.0391186	0.0021066
CATGCTGTTTGCAG	0	0.0017862	0.00470391	0.0004731
CAGGCTGTCCAGAG	0	0.00139824	0.00414564	0.000459329
CAGGGGCTTTGGAC	0	0.00248397	0.00278666	0.000138175
AAGCCGGTCCAGAC	0.0408728	0.000846966	0.015125	0.000962082
CATGCGGTCCGCCG	0	0.00409978	0.00362844	0.000566917
CAGCGTGTTCGCCG	0	0.00083677	0.00746788	0.00102074
AATCGGCCTCAGCC	0.0258208	0.000999712	0.000877728	4.83752e-05
AGTGGGCTCTGCCC	0.0180173	0.000318693	0.0806601	0.00679334
AAGGGTGTTCGCCG	0.0270189	0.000718184	0.0320552	0.00254895
AGTCGGCCTTGCAC	0	0.00164008	0.0134277	0.00140222
CGTCGTCTTTGGAC	0.878145	0.0224254	0.00139692	0.000148234
AGTGCTGTCTACAG	0.0266273	0.00154776	0.0125074	0.00197455
CAGCGGCTCTGGCC	0	0.0181628	0.00155695	8.07034e-05
CATCGGGTCTGCCG	0	0.00280598	0.00374956	0.000268959
CATGCGCCTTACAC	0.0161248	0.0007353	0.00359926	0.000213703
AATGCGCCCTGCAG	0.038616	0.00235195	0.210768	0.0188194
CAGCGTCTCTAGAC	0.0318787	0.00148013	0.00214023	0.000103627
AGTGGGGTTCAGAG	0	0.00217137	0.0146124	0.00208778
AAGGCGGTTTACCG	0.0596873	0.00583222	3.77582	0.388847
CGGGGGGTCTACAG	0	0.00365597	0.00403739	0.000347493
AAGCGGGCTCAGAG	0	0.00134247	0.0241327	0.00137075
AGGCCTGCCCAGAG	0.0282078	0.00111303	0.0253894	0.0037148
AAGGCTGTTCGGAC	0.0708565	0.00207443	0.0228859	0.00160722
CATGCGCCTCGGCC	0	0.00164048	0.00106601	7.67329e-05
CAGCCTCTCTACAG	0.0239839	0.000811858	0.00537144	0.000216621
AATCCTCTCTACCC	0.0502379	0.000213939	0.00132701	5.47956e-05
AGTCCTCCCTGGAC	0.0164605	0.000700906	0.00417783	0.000492058
CGTGCGGTTTAGAG	0	0.00224478	0.00427472	0.000264211
CGTGCGCTTCAGCC	0.0445776	0.000485354	0.00039627	1.63339e-05
AAGCCTCTCCAGAG	0.0450632	0.00192636	0.0269187	0.0030928
AATGGTCTTTACAG	0.0367764	0.00150839	0.012804	0.000576511
CATCGTCCCTAGAC	0.137332	0.00962752	0.00190881	7.83525e-05
AGTGGGGTTTACCC	0	0.00138464	0.115679	0.0107761
AGTCCGCTCCGCCC	0.0756904	0.00607261	0.00577725	0.000756157
AGTCCGCCTCGCCC	0.024623	0.00160039	0.00537643	0.000267422
CATCCTGCCTGCAG	0.0928595	0.00471263	0.00429725	0.000319673
AATCGGCTTTACAG	0	0.00226141	0.0099869	0.000474234
CGTCCTCTCCGCAC	0.0363516	0.000780019	0.00366241	0.000329918
CGTGCTCTCTACCC	0	0.0026974	0.00105462	5.52402e-05
CATGGGCTTCGCCG	0	0	0.00495056	0.000311577
CGTCGGCCCCACCC	0.0178191	0.00038225	0.000623392	1.99728e-05
AGGGCGGCTTGGAC	0	0.00150436	0.055541	0.00252505
AGTGCGCTCTGCAG	0.0305874	0.001042	0.0472685	0.00693521
CGTGCGCCTCGCAG	0	0.00514467	0.00727096	0.000715687
AAGCCTCTCCGGCG	0.0356094	0.00231842	0.0178942	0.00151044
AGGGCTCTTCGCCC	0	0.00232037	0.0191222	0.00198567
CATCGTCTCCAGCG	0	0.00170799	0.00250678	0.000213303
CAGGGTCTTTGCCC	0	0.00081417	0.00305061	0.000280169
AGGCCTGCCTACAC	0.0378107	0.000606173	0.0146839	0.00083191
AGTGGTCCCCGGCG	0	0.00143883	0.00991902	0.000999004
AGTGCGCCCTACCC	0.0357299	0.000493057	0.00247487	8.90744e-05
CGTGCGCTTCGCAC	0.073393	0.00570696	0.00323278	0.000283072
AATCCTCTTTACAG	0.0147833	0.000354281	0.0101102	0.000448512
AATGGGCTCTGGCG	0.018312	0.000201791	0.0224443	0.00323555
AGGGCGGTCCGGCG	0	0.00109885	0.154508	0.0423409
AGGGCGGTCTGCAC	0	0.000952517	0.15311	0.00694649
CAGCGTCTCCGCCG	0	0.00114084	0.00562441	0.000773241
AAGGCTGCTTGGAG	0.0374399	0.000289023	0.027357	0.0063622
AAGCGGCCCCGGAG	0	0.00467018	0.0342628	0.00313122
CGTCGTGTCCGCCC	0	0.0015338	0.00266022	0.000175064
CGGCGGCTCCGCAC	0	0.00123728	0.00691027	0.000801404
AATCCTCCCCAGCC	0.0301049	0.000100442	0.00235999	8.84875e-05
CGTCGGCCCCGGCG	0	0.00283126	0.00325669	0.000244177
AGTGCGCTTCAGCC	0.0232394	0.000368795	0.00197338	8.52491e-05
CAGCGTGTTTACCG	0	0.00335969	0.00522779	0.000584774
AGTGCGGTCTGGAG	0	0.00300726	0.0219163	0.0036383
CAGCGTGTTCGCAC	0	0.00355147	0.0052213	0.00063382
CGTCCTCCCCGGCG	0	0.00168417	0.00315075	0.000309261
CATGGGGCCTAGCC	0.0852735	0.00423216	0.000317909	1.81462e-05
AGTGGGGTCTACCG	0	0.00262709	0.0189715	0.00101098
CGTGGTCCCTACCG	0.0330681	0.00169868	0.00296316	0.000268909
CGGGGGCCCTGCCG	0	0.00182335	0.0135267	0.000902154
CGGCGTCTTCACCG	0	0.000789622	0.00463524	0.000265929
CGTCGTCCTTACAG	0	0.00121974	0.00350874	0.000236522
AGTCCTCTTTACAC	0.027248	0.000727503	0.0079688	0.000206569
CGTGCGCTTTACAC	0.0290431	0.00123026	0.00380909	0.000154073
AAGGCGGCTCAGAC	0.0310194	0.000949095	0.0692782	0.00350887
AAGGGGGTCTGCCC	0	0.00172277	0.206446	0.0166268
CGGCGGCTTTGCAG	0	0.00129123	0.00692424	0.000771101
CGGCGTGCTTGGAG	0	0.00270922	0.00638982	0.000888273
CAGCCGGCCCACAC	0.0357611	0.00149425	0.00419049	0.00039795
CATCCGCTCCGCCG	0.0295939	0.000398732	0.00607467	0.00103962
CGGGCGCCTCACAC	0.0354389	0.00115208	0.00468851	0.000333012
CGGGCGGTCTGGCG	0	0.00142968	0.00961382	0.00133681
CATGGTCTCTGCCC	0.0212218	0.000166565	0.00203312	0.000235544
CGGCGGGCCTGCAC	0	0.000982093	0.00398468	0.000479548
AGGGCGGCCTACAG	0.0644397	0.00666173	0.172875	0.0202544
CGGCGTGTTTACAG	0	0.00174594	0.00564445	0.000271027
CAGCCTCTTCGGAC	0.0651762	0.00668477	0.0021972	0.000170973
AGTCGTCCCCGCCG	0.0235442	0.000912923	0.0120173	0.00135645
AATGGGCCTTGCAG	0.0261366	0.0013775	0.0322653	0.00507986
CATGGGCCCTGGCG	0	0.0076033	0.00271773	0.000224249
AGTCGTGCCCACAG	0.0525968	0.00100559	0.00849089	0.000424716
AGGCCGCTTTAGCG	0.0262631	0.000443921	0.020255	0.00375706
CGTCGGGCCCACAC	0.0336244	0.00166584	0.00474994	0.00057284
CGGGGGCCTCGGCC	0.0982217	0.00169835	0.00141585	0.000152233
CAGCGGGCCTGCAC	0.0324005	0.00163546	0.00478646	0.0002237
CATGCGCTCTAGCC	0.046307	0.000364593	0.000331524	1.22339e-05
CATGCTGCCTACCG	0.0279854	0.00100544	0.00363732	0.000218139
AGTCCGCTCCGGCG	0.0195301	0.000528837	0.0121438	0.00144813
CATCCGCTCCGGCC	0.0234264	0.00101038	0.000616841	3.91579e-05
CAGGGTCTCTGCCG	0.0296058	0.00199274	0.00518148	0.000741142
AGTCGGCTCTACCC	0	0.00177065	0.00114967	3.04949e-05
AATGGGCCCTAGCC	0.0176596	0.000458741	0.00162777	0.000106882
AGGGGTCCTTACAG	0	0.00201832	0.0318865	0.00326193
CATCGTCTTCGGCG	0.171623	0.0112135	0.00219519	0.000114303
AAGCGGCTTTGCAC	0.0298466	0.00192382	0.0247213	0.000899622
CAGCGGCTTCAGCG	0.0460231	0.0029836	0.00404917	0.000361822
CATGGTCTCTGCAC	0.0275949	0.001166	0.00352278	0.000220903
AGGCCGGCTTGGAC	0.0409997	0.0017069	0.0145546	0.00299891
AGTGCGCCCTAGCC	0.0438489	0.000378678	0.00158452	3.78367e-05
CGTCCGGCTCACAC	0.0601911	0.00181905	0.00266761	0.000231698
CAGGCTGTCTACCG	0.0472541	0.00148664	0.00392632	0.000188991
AAGGCTGCTCACCC	0.0335891	0.00108312	0.0130653	0.000582581
AAGCCTGCCTGCAC	0.037761	0.00141422	0.013232	0.000636267
CAGCGTGTTTAGCC	0.0561888	0.00189111	0.000726312	6.63528e-05
CAGGGTCCTTGGAC	0	0.0013462	0.00218688	9.66259e-05
AATGCTCCCCGGCC	0.0326489	0.000254253	0.00336265	0.000107228
CAGCGGGCCCAGCC	0.36873	0.0167439	0.000627311	3.03634e-05
CGGCCTCTCTAGAG	0	0.00184773	0.00675672	0.000719579
CGTGGTCCTTACCG	0	0.00240417	0.00295127	0.000163155
AGTGGTGCTTAGCG	0.0535656	0.00349427	0.0148919	0.0016322
AGTGGGCTCCGCAG	0.0403277	0.00260907	0.013989	0.0012586
CAGGCGGTCCGGCG	0	0.00613716	0.00472161	0.00100604
CAGGCTCCCTGCCG	0	0.0012937	0.00744204	0.000485551
AGTCCGCCCCAGCG	0	0.00168309	0.00734397	0.000485137
AGTCGTGCCTGGCC	0	0	0.00264982	0.000116465
AATCGGGCTCGGCG	0	0.00986201	0.00961811	0.000955249
AGTCCTCTCTACCC	0.0258538	0.00161506	0.00226417	5.00261e-05
AGGCCTCTTTGCCC	0.0406319	0.00150108	0.0111783	0.000887205
CAGGGTCCCTGGCG	0	0.00228597	0.00725092	0.000979936
CGGGGTGTCCGCAC	0.0380661	0.00155479	0.00776954	0.00191927
AGGGGGGCCCAGCC	0	0.00275979	0.00695113	0.000313711
CGGGCTGCTTGGCG	0	0	0.00818156	0.000390951
AAGCCGCTTCAGAG	0.0395586	0.0025114	0.0334399	0.00446118
CATCCTGTTTGGAG	0	0	0.00412685	0.000384905
CAGGCTCTTTGGCG	0.0184368	0.000425754	0.00682961	0.000577262
AGGCCGGTTCACAG	0.0346915	0.00198341	0.0229606	0.00195364
AGTGCGCTCCACCC	0.0265508	0.000416113	0.00495974	0.000249498
AGGCCGCTCCAGCC	0.0415739	0.00199104	0.00260337	0.000123751
CGTCGTCTCTGCCG	0	0.00255504	0.00364151	0.000402676
CGGCCGGTTCAGCG	0.0471518	0.00153697	0.0039395	0.000277017
AGTGCGGTTCACCC	0.0298895	0.00150722	0.00747348	0.000297939
CGTGCGCTCCACAC	0.0430026	0.00347081	0.00378019	0.000238348
CGGCGGGTTTGGCG	0	0.00180615	0.00378387	0.000914255
CATCCGCCCTGGCG	0	0.00407442	0.00394036	0.000357765
AGTGCTCCCCAGCG	0.0246271	0.000289693	0.0110716	0.00161037
CGGGCGGTCCGCAC	0	0.00252363	0.00816938	0.00136584
AGGGCTGTTTGGCG	0	0.00147331	0.0247213	0.004474
AAGGGTCCTTGGAG	0	0.00133165	0.0274299	0.00288967
AAGCCTCTTTGGCC	0.0762318	0.00261598	0.00392212	0.000221167
AGGGCGGCTCGGCG	0	0.00227732	0.113884	0.0153554
AGTCGGCTCCACCC	0.0372699	0.00285462	0.00264574	0.000132967
AATCCTCCTTACCC	0.0359786	0.000383789	0.00111985	4.72931e-05
CAGCCGGTCCAGCG	0	0.00187107	0.0063676	0.0012091
AATGGTCCCCACAC	0.0454084	0.000704899	0.00953138	0.0007461
AGGCCGGCCTGCAG	0	0.00288551	0.0220019	0.000991069
CGGCCTGCTTAGCG	0.0282184	0.00136652	0.00531447	0.000706304
AATGGGCTCTACAG	0.0264318	0.000574165	0.015986	0.00167984
CATCGTCTTCAGCC	0.0436332	0.00296734	0.000386684	2.19309e-05
AGGGCTGCCCACCG	0.0230538	0.00226581	0.0428635	0.00238768
CAGGCGCCTCAGAG	0	0.00162726	0.00718187	0.000399011
AGGCCTGTCCGCCG	0	0.00123829	0.0161455	0.00119301
AAGCGGGTTCAGCC	0.0171013	0.00099205	0.00413359	0.000199144
CGTCCTGTTCACCC	0.0788286	0.00297223	0.00158427	0.00012348
AAGGGTCCCCACCC	0.0496969	0.00276496	0.0245839	0.00352078
CAGCGGGTTCGCAG	0	0.00518027	0.00807428	0.00177277
CAGGCGGTCTGCCC	0	0.00229953	0.00158754	7.13677e-05
AGGGCTCTTTAGCG	0.0187751	0.000991804	0.0290747	0.00271407
AGGGCTCCCCGCCG	0	0.00136099	0.0567135	0.0115806
AATGGTGTTTACCC	0.0370734	0.00183658	0.00620377	0.000391113
CATCGTCCCCAGCG	0.039143	0.00133731	0.00360378	0.000282324
AGTCGGCTTCGGCG	0	0	0.013479	0.0019015
CGGGCGCCTCACCC	0.0270866	0.00129024	0.000597856	1.38791e-05
CATCGGGCCCGCCC	0	0.00257771	0.00404097	0.000294239
AGGCCTCTTCAGCC	0.029581	0.000903735	0.00569104	0.000388113
CGGGGGGCTCGCCC	0	0.00129864	0.0160933	0.00296828
AATCCGCTTTAGAC	0.0231964	0.000909821	0.00474394	0.000176354
CGGCCTCCCTGCCC	0.0535785	0.000942558	0.00403475	0.000596882
CAGGCTGTTCACCG	0.0332795	0.00183089	0.00415317	0.000244868
AGTCCGGCCTGGCC	0	0.00240274	0.00192018	9.92545e-05
CAGGCTCTCCGGAG	0.025372	0.000867068	0.00707746	0.000765036
AATCGGGCTCGCCC	0.0204072	0.000576416	0.00860507	0.000142931
CGGCGGGCCTGCCC	0	0.00649406	0.00558517	0.000399891
AATGCGCTCTGCAG	0	0.0013586	0.0363409	0.00106442
AGTCCTGCTCGCCG	0.0257935	0.000940817	0.0165869	0.00228804
AATGCTGCTCACAC	0.027396	0.000538818	0.0111679	0.00068608
AAGGCGCCTTAGCG	0.0426729	0.00386177	0.12466	0.00781103
CATCCTCCTCGGCC	0.0241625	0.000327366	0.000712864	2.96357e-05
CGTGCTCTCTGGCG	0	0.00146258	0.00516833	0.000514495
CGGCCGCCTTGGCG	0	0.00103881	0.0042111	0.000527848
CGTGGTGTCCAGCG	0.0698576	0.00431078	0.00212935	0.000106102
CGTCGTGCCTGCCG	0	0.0012181	0.00457801	0.000525357
CAGCGGGCTCACAC	0.0396467	0.00174963	0.00300059	0.000138252
CAGCGGGCCTAGAC	0	0.00195732	0.00326398	0.000337909
CAGCGGGTCCACCC	0	0.00107371	0.00555686	0.000414891
CAGCGTCTCCACAC	0.0249145	0.000121237	0.00410392	0.00031881
AATCCTCCCCGCAC	0.0268021	0.000899193	0.00833271	0.000338493
AGTGGGCCCTGGCG	0	0.002857	0.0135289	0.000856145
CGGGCTCCCCACAC	0.0250299	0.00077761	0.00717105	0.00106891
CAGGCTGCCCACCG	0.0190175	0.00103292	0.00567486	0.000730737
AATGGTGTTTGCCG	0.049825	0.00274968	0.0109601	0.00036845
AATGGTGCTTAGCG	0	0.000883339	0.0133114	0.000850042
CATGGTCTCCAGAG	0	0.00284082	0.00328503	0.000263582
CATGCTCCTTGGAC	0.0592755	0.00276215	0.00170779	8.29717e-05
AGTCGTGCCCGCCG	0.0400623	0.00188266	0.0115398	0.00168734
AATCCTGCCCACCG	0.0244469	0.000406033	0.0108379	0.00025354
CATCGGCTTCGGCG	0	0.00357125	0.00324596	0.00020223
AGTCGGGCTCAGAC	0	0.00187268	0.00532417	0.000242141
CAGCCTCCCTGGCC	0.0347714	0.000497274	0.00306776	0.000397736
AGGCGGGTTTAGCG	0	0	0.0150259	0.00221576
CGGGGGCCCTGGCC	0	0.00506887	0.00118012	0.000136477
AGTCCGCCTTGCAG	0	0.00103815	0.0107512	0.000734278
CGTGCGCCTCGCCG	0.0519795	0.00169747	0.0301636	0.00440079
CGGGGTCCCTACCG	0.0459217	0.00303253	0.003976	0.000256483
CATCGTGTCTAGCC	0.0773532	0.0031618	0.00023455	5.5857e-06
CAGCGTGTCTACAG	0.0355584	0.00257293	0.00345464	0.000242089
AATCGTCTCTAGCC	0.0400155	0.00035768	0.0010304	4.28087e-05
AATGCGCCTTGGCG	0.0279968	0.00120045	0.0370603	0.00279746
AATCGTGTCCGCCG	0	0.00100702	0.0112018	0.00212322
AGTCGTGCCTGCCC	0	0.00193203	0.00730082	0.000786439
AGGGCGGCCCGGCG	0.106592	0.0104674	0.18747	0.0402036
CGTCGTCCTTAGCC	0.026834	0.00129563	0.000273805	1.49802e-05
AATGCTGCTTGGAC	0.0312097	0.00296754	0.00575842	0.000251565
AGTCGGCTTTAGAG	0	0.00151091	0.00880174	0.000305034
CGGCCTGTCCAGCG	0.0404508	0.000254139	0.00628163	0.000312821
CAGCCGCTCCAGCG	0.0259331	0.00116573	0.00386053	0.000146217
AATCCGCCCCACAG	0.0171275	0.00106168	0.00920366	0.000296197
AATCGGGCCTGCAC	0	0.00136091	0.00603529	0.000625166
CAGCCTCTTCGGCG	0	0.00480842	0.00479565	0.000534962
AAGCCTGTTTAGCC	0.0361116	0.00101416	0.00607936	0.000166443
CGGCGTGCCTAGAC	0.0632734	0.00106062	0.00304232	0.000255384
AAGCGGCTCCGGCC	0.0514449	0.00323029	0.00419164	0.000280574
AATCGTCTCCACCC	0.0243473	0.000533653	0.00848262	0.000359737
CAGCCTGCTTAGCG	0	0.0019635	0.00388307	0.000176917
CGTCGGCTTTAGCG	0	0.00622969	0.00288545	0.000389446
CAGCGGGTTCGGCG	0	0	0.00396473	0.000513002
AGTCGTGCTTGGCC	0	0.00196419	0.00263086	0.000184451
AATCGTGTCCAGCC	0.0949263	0.00344911	0.00274217	0.000165777
AATCGGGTCTACCG	0	0.00161974	0.0127726	0.00176297
AAGGCTGTCTACCC	0.0393261	0.000960662	0.0173568	0.000662119
CATCGGGTCCGCCC	0	0.0114049	0.0037909	0.000147788
CGTGGGCTTTAGAC	0.0440826	0.00229746	0.0013734	7.82521e-05
AATGCTGTTCGGCG	0.0251685	0.000423087	0.0169005	0.00308393
CGTGCTCTTCACCG	0.0166148	0.000703126	0.00400187	0.000314522
AAGCCGGTTCACCC	0.0301085	0.00102124	0.00945578	0.00114877
AGGCCTGTCTGGCG	0	0.00137838	0.0291358	0.000723969
AGGGGTGCCCAGAC	0	0.000480616	0.0163778	0.00266332
AGTCCGGTTCGCAC	0.0194009	0.00083508	0.00735922	0.00106608
AAGGGGGCCCACAG	0.0195466	0.000810764	0.025847	0.00284819
CGGGGGGTTTGGAC	0	0.00177244	0.00154938	0.000112961
CGTGCTGCCTGCAC	0	0.000623551	0.00332917	0.000259075
AAGCGGCTCTGCAG	0.0433967	0.0018756	0.0231871	0.00209652
CGTCCTCCCTAGAC	0.0215888	0.000960493	0.00207474	0.000157683
AATGGGGTTTGCAC	0	0.00983751	0.025699	0.00230652
CGGCCGGCTCAGCG	0.0530308	0.00124752	0.00538285	0.000546648
CATGGGGCTCACAC	0.025524	0.000663917	0.00337108	0.000277838
AAGGCTGCTTGGCG	0	0.000873549	0.0280286	0.00310813
CAGGCGGCCTAGAG	0	0.00333902	0.00698504	0.000323436
AAGCCTCCCTACCC	0.0265063	0.000984698	0.00720843	0.000379769
AGTCGGGCTTACCC	0.0271774	0.00036119	0.000977137	6.45173e-05
AATCGTCCTTACAG	0.0211921	0.000270645	0.00885288	0.000370343
CATCGTGCTTACAC	0.0402743	0.00146111	0.00268167	0.000122426
AGTCCGCCCTGCCG	0	0.00294608	0.0200916	0.00265447
AGGGGGCCTTGGCC	0	0.00826331	0.0200804	0.000819201
CATCGTGTCTGCAC	0.0549705	0.00105833	0.00274197	0.00030197
AATGCTGTCTACAG	0.0218502	0.00142147	0.0114682	0.000918267
CAGCCGGTCCACCC	0	0.00104413	0.00144243	6.57473e-05
AATGGTGTTCGCCC	0.0152569	0.000246691	0.00820761	0.000624307
AAGGGGCCTTGCAG	0	0.00791012	0.0873876	0.0127628
AAGCGTCTCCGGCC	0	0.000753644	0.0110788	0.00148061
CGGGGTGCTCGGAC	0	0.00437172	0.00219488	0.000137726
AAGCCTGCTCGGAC	0	0.00185496	0.0111845	0.00097084
CATCCTGTTTGGAC	0	0.000816188	0.00271758	0.000378518
AATGCTCCCCGCCC	0.0740102	0.00676686	0.00975619	0.000418312
CGTCGGCCCCAGCG	0	0.000924323	0.00343134	0.00021284
AAGGGGGCTCGCAC	0.0329782	0.00110744	0.523123	0.0212398
CGGCGGGTCTAGAC	0.0689498	0.00571531	0.00181123	0.000121661
CATGGTCCCTGGCC	0	0.00628323	0.000892439	3.09997e-05
AGTCCGCTCCGGAC	0.0393785	0.00431065	0.00492477	9.84255e-05
AGTCCGGTTTGGAG	0	0.0023453	0.0157059	0.00359039
AAGGGTGCTTAGAC	0.0380684	0.00186586	0.0132076	0.000380466
CGGGCGCTTCGCCC	0	0	0.00306044	0.000104242
CGGCCTCTCCGGCC	0	0.0264644	0.00440279	0.000683224
CGTGGTCTCCGCAC	0	0.00220523	0.00327935	0.000181802
CAGCCGCCCCAGAC	0.0290257	0.000454923	0.00169666	0.000107884
CATGGTCTCCACAG	0.0359499	0.00283827	0.00364101	0.000321134
CGGGCTCCCCACCG	0.0197999	0.000111836	0.00477077	0.000433797
AGGGCTCCCCACAC	0.0378059	0.00126083	0.0345575	0.00247629
CGGGGTGCCTACAC	0.031219	0.00113756	0.003109	0.000125031
AGGGCGGCCCGCAC	0.0142925	0.000495336	0.144226	0.0131086
AGGCGGGTTTACAG	0	0.000868343	0.0219744	0.000870797
CAGGCGCCTTAGAC	0.0279363	0.00123034	0.00274581	0.000115915
AATCGGGCTTACCC	0.0541927	0.00372267	0.00175123	7.08226e-05
AGTCCTGTCTGGCC	0	0.0019704	0.00370294	0.000378732
AAGCGTGTCCAGAC	0.045986	0.00209014	0.0106026	0.000815492
CATGCGGTTCGCCC	0	0.0014409	0.00130047	0.000116099
CAGGGGCCCTGGCG	0	0.00204665	0.00573305	0.000890476
AATCGTGTCCAGAG	0	0.00164539	0.0111453	0.0018371
CGGCCTGCCTGCAG	0	0.0023872	0.00402762	0.000664695
CATCGTCTCCGCCG	0.0453835	0.00293435	0.00296584	0.000366071
CGTGCGCTTTGGCG	0	0.00307039	0.00531714	0.00098835
CAGGGTCCCTGCAC	0.0535487	0.00129223	0.00403801	0.000108531
AGGGGTGTCCGGCC	0	0	0.0217353	0.00278761
CGTGCGGCTCACAC	0.0663287	0.00619178	0.00335721	0.000161435
AATGCTGTTTGCCG	0.021106	0.000755622	0.0125901	0.00150195
CATCGTGTTCAGCC	0.0664391	0.00382695	0.000267678	1.23893e-05
CGTCCTCCCTGGAG	0	0.00464837	0.004066	0.000414048
CGGCGGCTTCGGAG	0	0.00166292	0.00948606	0.000704666
CGGGCTGTTTACAC	0.0179259	0.000909022	0.00565005	0.000354245
CATGCGGCTCGGAG	0	0.00430506	0.00532194	0.000591353
AATGGTCTTCACAG	0.0476375	0.00212143	0.013028	0.00166891
CGGCGGGTTCGGAC	0	0.00491046	0.00326507	0.00038949
AGGCGTCTCCAGAC	0.0247538	0.000425056	0.00829974	0.00036758
CGGCCTGTTTAGCC	0	0.00100717	0.00158149	7.85298e-05
CAGCGTGTCTGCAG	0	0.00106529	0.00590964	0.00068931
AGTCGGGCCTGGAG	0	0.00698866	0.0151383	0.00208115
CGGGGGCCTCACAC	0	0.00204951	0.00378227	0.000185264
AGGCCGCTTTGCCG	0.0199686	0.000631393	0.0939785	0.0155725
AGTCCGCTCTAGCC	0.0327013	0.000960936	0.000889016	4.46129e-05
AGGCCTGCTCAGAC	0.0235546	0.000400438	0.0123219	0.00129464
AATGGGGTCTACAG	0.0832908	0.00824197	0.0154592	0.000647
AGTGCTCTCTACAC	0.0463812	0.00250226	0.0121259	0.000735368
AATGCTCCTTGGAG	0	0.00313139	0.0149629	0.000849895
AAGCGGGTTCGGAC	0	0.00516145	0.0201931	0.00294399
CGTGCTCCCTAGAG	0.0196129	0.000523437	0.00516941	0.000585981
CGTGCTCCCCAGAC	0.0307389	0.000455825	0.0018046	0.000168782
CATGGTGTCTACCG	0	0.00142282	0.00336641	0.000183279
CATCCGGCTCACAG	0.024336	0.00147642	0.00344529	0.000223644
AATGCTGCTCGGCG	0.0382849	0.00139445	0.0269853	0.00359991
AGTCCTGCCCGCCC	0.0254399	0.00115938	0.00847852	0.000567166
AAGGCTCCTTAGAG	0.0280734	0.000278513	0.0268361	0.002967
AATCCGGCTCAGAC	0.0290376	0.00199141	0.00679441	0.000463427
CAGGGGCTTTGCAC	0	0.00280367	0.00842424	0.000836328
AAGGCTCCCCGGAC	0.0184552	0.0010354	0.0199965	0.00227882
CAGGCGGTTCACAC	0.0353227	0.0014754	0.00503189	0.000684293
CAGGCTCTCTGCCG	0.0272203	0.00142247	0.00784802	0.000392094
CAGGCTGTCCACCC	0.0171203	0.000543954	0.00134859	6.82528e-05
CGGCGTCCTCGCCG	0.0268024	0.000440715	0.00520912	0.000677914
AAGCGGGCCCAGCC	0	0.000531788	0.00219719	0.000101014
AGGGCTGCCCGCAC	0	0.00277159	0.0321465	0.00399725
CGGGGTGCCCAGCC	0	0.00270922	0.00226454	0.000175689
AAGCCGGTTCAGCC	0.0129747	0.000568124	0.00840605	0.000545937
AATGGTCCCCGGAG	0	0.00395308	0.0137927	0.00223218
CGTCCTCTCCAGCG	0.0341216	0.000321975	0.00441139	0.00038178
AGTGGGGCCTACAC	0.0120141	0.000347864	0.0120671	0.000522139
AGTGCTCCTCACCC	0.0396335	0.00111707	0.00136576	5.49741e-05
AATGGGCTTCGGCG	0	0.00368592	0.0135902	0.00232285
AGTGGTGCCCAGCG	0	0.00133108	0.0105136	0.00118684
CGTCGTCCCTGCCG	0	0.000972989	0.00355505	0.000281036
AATGCGGCTTGCAC	0.0505475	0.00173885	0.0174438	0.00112793
AGTGCGGCCTGGCG	0.107075	0.00962385	0.0178472	0.00377907
AATCGTGTTTACCG	0.0420969	0.00246785	0.0101204	0.000671175
AGTCGGGCCCACCC	0	0.000402129	0.00364715	0.00017774
CGGCGTCTCTAGCG	0.052552	0.00383748	0.00486451	0.000546145
CATGGTCTCTGGCC	0	0.00235427	0.000528232	2.70275e-05
AGGCGTCCCCAGAG	0.0373868	0.0010266	0.0196819	0.000891018
AATCGTCCTTGGAG	0	0.00123728	0.00936874	0.000641086
CGGCGGCCCTGCAC	0.0305713	0.00124883	0.00445886	0.00045211
CAGGCTGTCTGCCC	0.165073	0.0137987	0.00153507	0.000129868
CGTCCGGCTTACAG	0.0438739	0.00024282	0.00416559	0.000156674
AATCGTCTTTACAG	0.0257735	0.00148247	0.0108436	0.000530918
CATCGGGCTCAGAC	0	0.00180615	0.00347643	0.000190188
CATCGTGCTTGGAG	0	0.0162393	0.00495951	0.000754796
AAGCGTCCTCGCCC	0.105478	0.0111863	0.0130473	0.00113743
AGTCCTCTCCAGAC	0.031934	0.00222193	0.00553272	0.000432526
CGTGCGCTTTAGAC	0.0209351	0.000841769	0.00208011	9.64687e-05
AGGCGTGCCCGCCC	0.023384	0.000374452	0.0122233	0.00219593
AGTGGGGTTCAGAC	0.018684	0.000410063	0.00577338	0.000332414
AGGCGTGTCCAGAG	0	0	0.0591812	0.0155211
CATCGGGTCCGGAG	0	0.00302182	0.00650559	0.000977637
AAGCCGGCCCACCC	0.0502792	0.000660682	0.00289495	0.000131171
CATCGTGTTCGGCC	0.064291	0.00261574	0.000524851	3.30933e-05
CGGGCTGCTCGCAG	0.0407231	0.00139197	0.00876742	0.00203082
CGTGGTCTTTACCC	0.0238072	0.000721493	0.00136117	8.32688e-05
CGTCGGCTTCACAC	0.0152987	0.000968224	0.00347443	0.000154951
AGTGGGCCCCACAG	0.0288973	0.00124754	0.0147691	0.000586558
AGTCCTCTCCACAC	0.0227989	0.00031056	0.00849268	0.000288536
CGGGCTCTCTACAG	0.0324361	0.00127834	0.004913	0.000258811
AATCGTGCCTGGAG	0	0.00193994	0.0183627	0.00184024
CAGGGTGTTTAGCC	0.0255041	0.000237624	0.00132469	4.72256e-05
CATCCTCCTTGGCC	0	0.00160853	0.000718447	3.03333e-05
CATGGTGCCCGCCG	0	0.00232792	0.00239436	0.000104446
AATCGGGCTCACCC	0.0525473	0.002398	0.00397306	5.44457e-05
AATGGGGTCCACAG	0.0331818	0.00171506	0.0164067	0.00130126
AATGGGGTCTACCC	0.0244666	0.0024906	0.111956	0.0169504
CGGCGTCTTCGGCG	0	0.0200598	0.00323062	0.000374517
AGGGGTGTTCACAG	0.0298072	0.00130015	0.0138937	0.000859008
CATCCGGTCCAGAG	0	0.00410132	0.00480432	0.000273086
AATGGTCCTCGGCG	0.0374337	0.00164713	0.0116643	0.000450306
AAGCCGCTTTAGAG	0.0400766	0.00174302	0.023718	0.00265894
CAGCCGCCTTGGAG	0	0.00072022	0.00493897	0.000477335
AGTCCTCCTCACAG	0.0303229	0.00190738	0.0109526	0.00105912
AGGGGGCTCTACAC	0.0267672	0.000969974	0.382142	0.0354437
AATGGGCTCCGCCC	0.0281199	0.000586609	0.0164148	0.000962946
AATCGTCCCTGGAC	0.0293248	0.00122653	0.00486393	0.000129039
CAGGGGCTCTGGCG	0	0.00174594	0.00267257	0.000217845
AAGGGGCTTCGGAG	0	0.00152054	0.0993064	0.0211057
AATCCTGTTTGCCC	0	0.00113414	0.0040268	0.000217714
CGGGGGGCTTAGCC	0.0145678	0.000695607	0.000479995	1.62818e-05
CGGGCTGTTCGCCC	0	0.00170799	0.00360951	0.000656272
AGTGGTCTCTACAG	0.0252585	0.00192294	0.0142312	0.00113022
AGGCCTGTCCACAC	0.0207798	0.000561391	0.0147056	0.00233492
AAGGCTGTCTAGAC	0.0224797	0.00134208	0.0141049	0.000719917
CAGCCGCCTTGGAC	0.0527795	0.00147941	0.00252917	0.00017508
AAGCCTCTTTGCCG	0.0318586	0.00158845	0.0210268	0.00167394
AGGCGTCTCCGCCC	0	0.00144411	0.0129149	0.000460867
AATGGGGTTCAGAG	0.0485642	0.00264078	0.0166241	0.000984221
AGTCGGGTTCGCAC	0	0.000668659	0.00968806	0.00163281
AGTCCGGCTCGGCG	0	0.00188185	0.0165256	0.00296516
AGGCCTGTTTACAC	0.0209712	0.000465342	0.0156657	0.000646756
AGGGCGCTTTAGCC	0.033214	0.000608076	0.0313213	0.00169615
CGGGCGGTCTGCAG	0	0.00821841	0.0085151	0.00162573
CATCGTCTCCAGAG	0	0.00258544	0.00586846	0.00067272
CGGGCTGCTTACCC	0.0247315	0.000825684	0.00130737	3.62229e-05
CGTCGGCCCTACCC	0.0222982	0.001041	0.000351608	2.29817e-05
AATCCGGTCCGCAC	0.019313	0.000598758	0.00853775	0.000678779
AGGGGGCCCTGGAC	0	0.00136509	0.0229929	0.000406291
CAGGCGGTTTGCCC	0	0.00168876	0.00469451	0.000302616
AATCCGCCTTGCCC	0.0204861	0.00114635	0.00478288	0.000342884
CAGCCGCCCCGGAG	0.0490943	0.00160535	0.0061352	0.00100672
CGTGCTGTTTACCC	0.0434449	0.00206324	0.00148817	7.52807e-05
CGGCGTCCCTAGAG	0.0457584	0.000849786	0.00618031	0.00120103
AATCCGGTCCGGAC	0	0.0041514	0.0063986	0.000786956
AATGCTCCCTGCCG	0.0306065	0.000723247	0.019533	0.00207615
AATGGGGCTCAGAC	0	0.00101959	0.00859132	0.000964321
CGTGCGGCCCAGCC	0.0364581	0.00199719	0.000329958	1.985e-05
CAGCCGCTCCACCG	0.0244886	0.000240047	0.00515636	0.000406744
CGTGGGGCCTACAC	0	0.00176391	0.00348049	0.000206322
AAGCGGCCTCGGAG	0	0.00149463	0.0488245	0.0122153
AATCCTGTTCGGCG	0.0714586	0.00384869	0.00765874	0.000574243
CAGGGGCCTTGCAC	0	0.000909508	0.0113552	0.000832024
AGGCGGCCCTGGAG	0	0.00311158	0.0131082	0.00205883
CATGGGGCCCACCC	0.0508404	0.00432593	0.00385574	0.000230077
CAGGCGCCTCAGAC	0.0526992	0.00300176	0.00259494	0.000130934
AAGGCTGCTCAGCC	0.0235871	0.000917129	0.00473368	0.000303247
AGGCGTGTCTACCG	0.0312638	0.000902506	0.0258698	0.00450657
CATCGTCTCTGGCC	0.0558305	0.00329501	0.000363548	2.07685e-05
AGGCGTGCTCGGCG	0	0	0.0150477	0.00341044
CGGGCGCCTCGCCC	0	0.00560463	0.0037013	0.00014045
CAGGCTGCCCACAG	0.0268206	0.00171549	0.00622592	0.00039669
CGTGGTGTTTACCG	0	0.00324058	0.00296655	0.000191621
CGTCCGCTCCGCAC	0.0532295	0.00169888	0.00526034	0.000771293
CAGGGTCTCTAGCC	0	0.00362424	0.000904301	6.15386e-05
AATGGGCTTCACAC	0	0.000923773	0.0392137	0.00258368
AGTGGGCTCCAGCG	0.023122	0.000672712	0.0133318	0.002474
CGTCGTGCCTACCG	0.0441096	0.00294532	0.00403347	0.000518633
CGGCCGCTCCGCCC	0.0949339	0.00368999	0.00268154	0.000332209
CATCCTCCCTACCG	0.068238	0.00526872	0.00351227	0.000214565
CGGGCGGCTTAGCC	0.0330633	0.00238454	0.000743096	7.78925e-05
AGGCGGGTTCGCCC	0	0.00341597	0.0181547	0.00158707
AGGGGTCTTCACCC	0.0262957	0.000696435	0.0195033	0.00188941
CGGGCGCTCTGGCG	0	0.000903074	0.0076766	0.000649168
AATCCGCCTTGCAC	0.0357312	0.00162265	0.00584329	0.000347542
CAGCGGCTCCAGAC	0.0240135	0.000584817	0.00187601	0.000148163
CGGGCTCTTTACCC	0.0269254	0.000849863	0.00254775	0.000188464
CGTCGTGTTCACAG	0.0436222	0.0012208	0.00517265	0.000240054
AAGGCGCCCTACCC	0.0284566	0.00155211	0.0204638	0.00107251
AGTCGTGCTTACCG	0.0321134	0.00157187	0.011936	0.0015217
AGGCGTCCTCAGCG	0	0.000604365	0.0150668	0.00327921
AGGCCTCTTTAGCG	0.0346449	0.00108077	0.0163565	0.000852209
AGTGGTCTCCGCCG	0	0.00505396	0.013936	0.00167338
CATCCGGCCTGCCC	0.0312916	0.000774794	0.0018963	9.1394e-05
CGTGCTCCTTAGCC	0.0284458	0.000168651	0.00031444	1.60349e-05
CAGGGTCTTCACAC	0.025088	0.000661645	0.00540113	0.000315224
AGGCCTGCCCACAC	0.0213045	0.000377729	0.0165601	0.00144145
CATGGGGTCCAGAC	0	0.00197238	0.00103996	7.01123e-05
CATCCTCCTTACAG	0.0144315	0.000428868	0.00351331	0.000110443
CGGGGTCTTCAGCG	0	0	0.00628332	0.00060705
AGGCCGGCTCGCAC	0	0.00397334	0.0254689	0.00215767
AGGGCTCTTCGCAC	0.0162312	0.000916402	0.0378251	0.00329206
CGTGGTCCTCACCG	0.119468	0.0111529	0.00327001	0.000201235
CATGGTGCCTACCG	0.0997058	0.00840142	0.00305477	0.000287335
CGGCCTCTTTGCAG	0	0.00130946	0.0063501	0.000896547
AGGGCGCCTCGCAG	0.0239323	0.000611011	1.2435	0.148887
AATCGGCCTTAGAC	0	0.00223791	0.00417876	0.000164766
CGGGGTGCTCGGAG	0	0	0.011257	0.00204449
CAGCCGCTTCGCCC	0.0425773	0.00159397	0.00252342	8.00763e-05
CGGCGTCTTTGGAC	0	0.00397003	0.00236837	0.000392368
AAGGGTGCTTGGCG	0.0182695	0.000389201	0.0285918	0.00297994
AGGCCGGCTCACCC	0.0211442	0.000126602	0.00358011	0.000181904
AGGCGGCCCTGGCG	0	0.00161995	0.0161344	0.00441891
AATGGTGTCTAGAG	0	0.00195153	0.0131744	0.00138094
AGGGGTCCCTGGCG	0	0.0035739	0.0316024	0.00718466
CGTCGTCTCTGCCC	0.0426327	0.00295251	0.00350494	0.000210984
CAGGGGGTCCGCAC	0	0.00134785	0.00438706	0.000370676
AGGGCTGTTTGCAG	0.0380441	0.000514992	0.0302996	0.00357295
AATGCTGTCCACCG	0.0273967	0.000833433	0.0124189	0.000972803
CGTGCGCTCCAGAG	0.0402896	0.00107396	0.00460905	0.000602943
AATGGTCCTTGCAC	0.0364443	0.00109413	0.00941139	0.000797087
CGGGCTCTTTGGAG	0	0.00159201	0.00577725	0.000811687
AAGCGGCTTTACAG	0	0.00161168	0.0268665	0.00196178
AATGGTGCTTAGAC	0.0255921	0.000375479	0.00533149	0.000505463
CGTCCTGCTTAGAG	0.0553405	0.00347857	0.0045055	0.000530896
CATGCTCCCTACAG	0.0204691	0.00201393	0.00346975	0.000184603
CAGGGGGCTTGCCG	0	0.00146855	0.0114866	0.00102351
CAGCGGGCTTAGCC	0.0445584	0.00249233	0.000657738	4.65616e-05
AAGGGTCCCTGCAG	0.033555	0.00179118	0.025688	0.00289027
AATCCTCCTTGGCG	0.0179605	0.00128677	0.0140903	0.000964338
CGTCGGCCTCGGAG	0	0	0.00431064	0.000276959
CATGGGGTCCACAG	0	0.000976915	0.00316806	0.000365078
AGGGCGGCCCACAC	0.0377918	0.001147	0.136531	0.0159051
CATGGTCCCTGGAC	0	0.00319203	0.00187012	9.32898e-05
CGGCCGGCCTGCAC	0.0364901	0.00298342	0.00541257	0.00103218
CGGGCTCTCCACAG	0.0459658	0.00349684	0.00581677	0.000347742
CAGGGGCTCCACAG	0.0196985	0.000921847	0.00584495	0.000509901
AGGGCGGCCTGGCC	0.0370311	0.00131975	0.0480666	0.00327334
CGGCGTCCTTACCG	0	0.000606698	0.00315883	0.000122604
CGGCCTGCTCGCAC	0.0299316	0.00120164	0.00598473	0.00123392
CGGGGTGTTTGCAC	0.0727206	0.00200888	0.00521176	0.000769434
CATCCTCTTTGGAC	0.0451183	0.00396074	0.0025584	0.000117119
CGGGGTCTTTGCAG	0	0.0023465	0.00419512	0.000700861
AATCCGCCCTGGAC	0.0985008	0.00761638	0.00573618	0.000156853
AGGCCTCTTTGGAC	0.0462873	0.00195382	0.00895634	0.000491442
CAGGCTGTTCAGAG	0	0.00860598	0.00674216	0.000305211
CAGCCGCCCCAGCG	0	0.00236596	0.00398637	0.000441125
CGTGGTGTCCGCCG	0	0.00158722	0.00294753	0.000258598
CATGCGGTCCAGCC	0.0593494	0.00319542	0.000261031	1.16879e-05
CGGCGGGTCTGCAC	0.0399528	0.00113696	0.00380642	0.000312738
AGTGGTGCTCGCAG	0.0884847	0.00565636	0.0170409	0.00304177
AGGCGTGCTTACCG	0.0228009	0.000883923	0.0116059	0.000485081
CGTGCTCCTTACAC	0.0198239	0.000853315	0.00329903	0.000207376
CAGGCGCCCCAGCC	0.0380776	0.00107662	0.000358085	2.07212e-05
CAGGCTCTCCACAG	0.0265448	9.48214e-05	0.00587802	0.000840918
CGTGCGCTCCGGCG	0	0.00118033	0.00598095	0.000553582
AAGGCTCCCCGGCC	0.0217751	0.000950174	0.00964979	0.000598327
AATCGTGCTCACCG	0.0339264	0.00279256	0.0120116	0.000980035
AGTCGTCTCTGCCG	0	0.00106075	0.00987695	0.000734574
CGTCGGCTTCGCCC	0	0.000935326	0.00224036	0.00016286
AATGCGCCCCAGAG	0	0.00103523	0.0266627	0.00171518
CATGGTCCCCGGAC	0.0676297	0.00286298	0.00231956	0.00014708
AATCGGGTTCGCAC	0.0305932	0.00158608	0.00691607	0.000355238
AGGGCGGCTCGCAG	0	0.00106139	1.23517	0.147896
CATCCTCCCCGCCG	0.0162361	0.000335116	0.00458224	0.000226146
CATCCTCCCTACAG	0.051004	0.00530611	0.00353693	0.000146763
CGTCGTCTCCACAC	0.0282783	0.00218572	0.00364173	0.000171733
CAGCGGGCCCGCAG	0	0.00570801	0.006079	0.000348718
AAGCCTCTCCGCAG	0.0292615	0.000692362	0.0223494	0.00265716
AGGCCTGTCCGCCC	0.0388322	0.00208505	0.0142264	0.000745046
CGGCCTCCTTAGAG	0.0288139	0.001996	0.00546275	0.000640853
CATCCGCTCCGCAC	0.0235708	0.000626897	0.00389534	0.000293056
AATGGTGCCCAGCG	0.0277466	0.00156148	0.00972747	0.000787062
CGTGGGCTCCACAG	0	0.00104025	0.00335887	0.000393573
CGGGGGGCCTACCG	0	0.00361064	0.00498171	0.000814908
CGTGCGCCCCGCCC	0.0369667	0.00175772	0.00234835	7.11541e-05
CGTCGGCTTCAGCC	0.0275385	0.00153921	0.000269151	5.14141e-06
AGTCGGGTTTGCCG	0	0.00268607	0.0109159	0.00156113
AATGCTCCTTAGAC	0.0307339	0.000633637	0.00588499	0.000272005
AGGCCTCCCTGCCG	0.0141486	0.000556826	0.0298505	0.00226682
CGGCGTCTCTAGAC	0	0.00128535	0.00244583	0.000123805
AAGGGTCTCTGGAG	0.0257599	0.00117491	0.0196574	0.00194314
CATCCTGCTCAGCG	0.0285364	0.00101798	0.0051429	0.000641182
AATCGTCCCTGGCC	0	0.00216651	0.00200502	0.000114985
AGTGCTCCTTAGCG	0.0195469	0.000293389	0.0124323	0.0011201
AATGCTCCCCAGCC	0.0403506	0.000694593	0.00215174	9.26409e-05
AATGCGGTTTGCCG	0.0346707	0.000558069	1.50224	0.145852
CGTCCGGTTCAGCC	0.0323135	0.0018596	0.00032703	1.63858e-05
CGTCGGGCCCGCCG	0	0.00128619	0.00573489	0.000465088
CGTCGGCCTTACAG	0	0.00151976	0.00366287	6.67973e-05
AGTCGGCTTTGGAC	0	0.00185945	0.00467013	0.000265972
CGTCGTGCTTACAG	0.0397707	0.00143072	0.00324863	0.000197597
AAGGGTCTCCGGAC	0.0145182	0.000437618	0.01598	0.000722706
AAGGGTGCTCGCAC	0.0434822	0.00238745	0.0296246	0.0036729
CGGGCGGTTCAGAG	0.106121	0.0106818	0.0079858	0.00133383
AATGGGGTCCGGCG	0	0.000872971	0.014069	0.000854223
AATCGGGTTCGCCC	0.0699152	0.00365993	0.00571329	0.000419491
CAGCCTGCTCGGAG	0	0.00123061	0.00711068	0.00171883
CATGCGGTCTAGAG	0	0.00186366	0.00396295	0.000327252
CATGCTCCTCAGCG	0.0191399	0.000386939	0.00318818	0.000260949
AATGCTCCCTACAG	0.05108	0.00202509	0.0123467	0.000638288
CATCGTGTTCGGAC	0.991434	0.016691	0.00177058	0.000211769
CGGGGGCCCTAGAC	0	0.0051083	0.0020842	0.000325475
AGGCCGCCTTACCC	0.0341115	0.00115186	0.00238888	9.20065e-05
AGGCCTGTTCAGCC	0.032844	0.0007712	0.00694417	0.000805027
AATCGTCCCTAGCG	0.0238053	0.000430584	0.00762084	0.000427689
AATCGGCCCTGGAG	0.0483613	0.000749568	0.00935335	0.000906043
AATCGGGTCTGGCC	0.036946	0.0014598	0.00140673	6.96753e-05
CGGGGTGCCTACCG	0.0877564	0.0063699	0.00497112	0.00103918
CGTCGGCTCCAGCC	0.0282536	0.000648883	0.000381184	2.60879e-05
AATCCGGCTCGGAG	0	0.00396138	0.00914171	0.000949598
CATCGGGTTCGCCC	0	0.0152066	0.00225538	0.000254602
CATCCGCCCTAGCC	0.0339721	0.00102304	0.000278891	1.44446e-05
CGTGCGCCTTGGAC	0	0.00259895	0.00231123	0.000176316
CGGCCGGCCTGCAG	0	0.00111266	0.00518056	0.000449463
AAGGGGGCCCAGAG	0	0.00190916	0.0267003	0.00472168
AGGGCGCCCCACCC	0.0320569	0.00106504	0.0235388	0.00180051
AATGCTGCCTACAG	0.0307944	0.000948697	0.0160637	0.000599451
AAGCCGCCCCGCAC	0.0253999	0.000930129	0.041087	0.005062
CGTGCGCCTTACCG	0	0.00367362	0.00567881	0.000273235
CGTGCGCTCTGGCG	0.0220529	0.000128298	0.00272661	0.000310753
CATGCGGTCTGCAG	0	0.00145448	0.0039602	0.000650579
CGTGCGCCTTGCCC	0	0.000665826	0.0027736	0.000216134
CGGCGTGTTTACCG	0	0.00149553	0.00606443	0.000405585
CATCGTGCCTGGAG	0	0.0031427	0.00531201	0.00104888
AATCGGCTCCAGCC	0.0386645	0.000668524	0.000810856	3.79756e-05
CAGCGGGTTTGGAC	0	0.0032288	0.004175	0.000674383
AATGGTGTCCGGAG	0	0.00191628	0.0181641	0.00356419
AGGGGGCTTTGGAC	0	0.00175593	0.0378604	0.00265221
AGTGCTCTTTGGAG	0	0.00278938	0.0161911	0.00143829
CAGCGTGTCTGCCG	0.0394601	0.000421112	0.00389015	0.000479278
CAGGCGGTCCGGAG	0	0.00140299	0.00732482	0.000584324
AGGGGGGTCTGGCC	0	0.00192803	0.0149416	0.0028086
AGGCGGGTCTGCAC	0	0.00218243	0.0192457	0.0010994
AGGGGGGCTCGGAG	0	0.00165405	0.0496556	0.00459911
CGTGGTGCCTGCCG	0	0.00142788	0.00340065	0.000243625
CATGGGGCTCGCAG	0	0.00372857	0.00360739	0.000188754
AGGCGTGCTCGGAG	0	0.0029099	0.0278833	0.00783383
AAGGCTCTTCGCCC	0.0370075	0.00240371	0.023652	0.00101651
CGTGGTGCCTAGCC	0.032836	0.000899644	0.000679451	3.79027e-05
AATGCTCCTCGGCG	0.0126424	0.000463143	0.020235	0.00265289
AAGGCGGTTTAGCG	0	0.00079769	0.130967	0.0108137
CGGCCGGTCCGCAG	0	0.00152558	0.0071417	0.000842791
CATGGGGTTCGCAG	0.0641738	0.0021595	0.0048889	0.000848478
CGTCGTGTTCGGCC	0.0287844	0.00106575	0.000598095	3.12799e-05
CAGGGTGTTTGCAG	0	0.00388234	0.00709901	0.00068904
AGGGCGGCTCGGCC	0	0.00139057	0.0374467	0.00115552
AAGGGTCCCCGCCC	0.0191238	0.000472245	0.0186803	0.00198142
CAGCGTGTCTGGAG	0	0.00306816	0.00477292	0.000389822
AGGCGTCCTTGGCG	0.0304202	0.000665213	0.0151438	0.000762475
CGTGCGCTCTACCC	0.0452438	0.00267911	0.00102683	6.42883e-05
AATGCTGCCTGCAC	0.0339887	0.0019613	0.00958843	0.000732847
AGGCCTGCCCGCAG	0.0178127	0.000963935	0.0309788	0.00471839
AGTCGGCTTCACCC	0.0407956	0.00259682	0.00133867	6.20557e-05
AGTCGGCCCCGGCG	0	0.00189739	0.0145762	0.00219661
AGGCGGGTTCGGAC	0	0.00643634	0.0200392	0.00303797
CGTCCGGCTTGGAG	0	0	0.00576829	0.00116154
AGTCGTGCTCAGCC	0	0.000801857	0.00113575	3.13297e-05
AGTGCGGTCTACCC	0.0295585	0.00194933	0.00590691	0.000181645
CGGGGTCTTTGGCC	0	0.00229335	0.00129762	2.69099e-05
CGGCCGCTTTGGAC	0.0344549	0.00270609	0.00253066	0.000114826
CGTCCGCCCCAGCG	0	0.000585137	0.00251442	0.000199458
AATCGGCCCCGCCC	0	0.00282129	0.0173893	0.000871597
CATGCTGCTTGGAG	0	0	0.00334281	0.000403566
AGTGCGCCTTAGCG	0.0290038	0.000467103	0.0179074	0.00121686
CGGGCGGTTCACCG	0.0320317	0.00294157	0.0178437	0.00213405
AAGGCGCCTTAGCC	0.0435338	0.00162663	0.0134529	0.000508989
AAGCCGGCCTACAG	0.0389857	0.00186047	0.0156501	0.00104487
AAGCGGGTCCGCCG	0	0	0.0200531	0.0028742
CGGCGTCCTCGGAC	0	0.00637454	0.00296764	0.000331749
AGTGGGCTCCGCAC	0	0.00403534	0.0178799	0.00158356
CGTCCGGTTTGCCC	0.0456092	0.00292037	0.00138656	2.60271e-05
AGTGGTCTTTACAC	0.0453075	0.00279223	0.0126358	0.00111987
AAGGGTCTCTGCAC	0.0190285	0.000141122	0.0214493	0.00273005
AGGCGTGTCTACAC	0.0830055	0.00949365	0.0170435	0.000610291
AAGGCGGTCTAGCG	0.0202808	0.000603617	0.0915961	0.00779976
AGGGGGCTCCGGAC	0	0.00413513	0.0228115	0.00335616
CAGGCGGCCCGGAG	0	0.00342467	0.00818474	0.000636201
CAGCCTCCCCACCC	0.032935	0.0013736	0.00151497	4.3927e-05
CGTCCGGCCCGCAG	0	0.00205405	0.00425479	0.000856599
AGTGGTCTCTGGAC	0	0.0037072	0.00694035	0.000347562
AGTCGGGTTCGGCC	0.0450937	0.00458581	0.00158068	0.00014164
CGTCCTCTCCACAG	0.0171394	0.00100839	0.00526323	0.000824165
CAGGGTCCCCGGAC	0.0300743	0.000146218	0.00200742	0.000183175
CATGGTGTTCAGAG	0	0.00737738	0.00472144	0.000303252
AGTCCGGTTCAGAC	0.0199564	0.000901696	0.00509852	0.000334453
AGGCCTCTCCAGAC	0.0596363	0.00564412	0.0126768	0.00198807
CGGCCGGCCCACCC	0.0284626	0.000610013	0.00124678	0.000121096
AGTCGTCTCCAGAG	0.056585	0.0037166	0.00731981	0.000928675
AATCGGCCTCGCCC	0	0.00100918	0.014712	0.000765416
CATGCGGCTTGCAG	0	0.00136639	0.00439303	0.000169984
AGGCCTCCCTAGAG	0.0499774	0.00195354	0.0174632	0.000658942
AGTGGGCCTCGCAG	0	0.00182994	0.0166905	0.00109579
AATGGTGCCTGGCG	0	0.00137838	0.00950818	0.0012844
CGTCCTGTTTGCCC	0	0.000897913	0.00143758	0.000100638
CAGGCTGCTCAGAG	0.0269949	0.00108989	0.00504109	0.000923711
AGTGCTGTTCACAG	0.013704	0.000274128	0.0114223	0.000793206
CGTCCTGTCTGGAC	0	0.00282278	0.00285403	9.68948e-05
CGGGCTCCTTGCCC	0	0.00239368	0.0035143	0.000145046
AATGCGGCTCGGCG	0.0422182	0.00220236	0.0433678	0.00581334
AAGGGTGCTTGCAC	0.0249598	0.0010405	0.0236511	0.00187336
AGGCCTCCCCGCAC	0.0205059	0.000970263	0.0163981	0.00117614
AATCGTGTTCGCAG	0	0.00117276	0.0109399	0.000685638
CAGCGGCCCCGCAC	0.052087	0.00203779	0.00424224	0.000400105
AGGCGTGTCCGGAG	0	0.00212344	0.0128074	0.00202981
AGGGCGCTTCAGAG	0	0.00374348	0.174186	0.0130963
AATCGGGTCTGCCC	0	0.00161995	0.00518448	0.000304344
CATGGGCTCCGGCC	0	0	0.000973729	8.69102e-05
CATCCTCCCCGGAC	0	0.0010944	0.00205428	7.91739e-05
CATCCGCTCTAGCC	0.0335832	0.00187782	0.000240249	9.59791e-06
CGTGCTCTTCACCC	0.0670278	0.000627435	0.00120974	5.8874e-05
AATGCGCCCTGGAG	0.203907	0.0219472	0.0457687	0.00600378
AAGCGGGCCCGGCC	0.0497901	0.00357708	0.00857676	0.000715571
CATCGTCTCCGCAG	0.0408557	0.00341575	0.00263916	0.000148957
AATCGGCCTTACAG	0.0208258	0.000846101	0.0116377	0.00148903
CATGGGGTCCGGAG	0	0.00800596	0.00250744	0.000361782
CAGCCGGTCCAGAG	0	0.0011204	0.00918383	0.00158215
CAGGCTGCCTGCAC	0.0336937	0.00167051	0.0031838	0.000204411
AAGCGGCTCTACCG	0.0285531	0.000920925	0.0162936	0.00140236
AATGCGGTCTGGAC	0	0.00211383	0.0125551	0.000952798
AGTGCTGCTCAGCC	0.0232966	0.000337982	0.001304	6.02996e-05
CGGCCGGCCCGGCC	0	0.00170221	0.00287519	0.000250757
CATGCTGTTTGGAC	0.0271225	0.00102446	0.00144962	9.50683e-05
AAGCCGCCCTAGCG	0.0139904	0.000636106	0.0236983	0.00134314
AGGGGTCCCCACCG	0.0378537	0.00335074	0.0312185	0.00398802
CATGGTCTCCGCCG	0	0.00114276	0.00368442	0.000296739
CGGCGGGTCCAGAG	0	0.0024942	0.0043986	0.000344629
CGTCCGCTTCGCAG	0	0.00303618	0.0059116	0.000433821
CGGGGGCTTTGGAG	0	0.00349189	0.00354193	0.000213073
AGTCGTGTCTACAC	0.0325605	0.00171325	0.00746234	0.000361678
AATCGTGCTTGGCC	0	0.00337939	0.00172632	7.11983e-05
CGTGGGCCCTACCG	0.0427994	0.00129873	0.00385578	0.000215171
CGTGGGCTTTAGCG	0	0.00117285	0.00335008	0.000144526
AGGGGGGTCTAGCC	0.0305207	0.000699352	0.00791422	0.00102226
AAGCGGCCTTACCG	0	0.000820017	0.0212032	0.001149
AAGGGTCCCCACAC	0.0572878	0.00180591	0.0200592	0.00116718
CAGGGGCTTCACAG	0.0249563	0.00071614	0.00456265	0.000463811
AGGGCGGCTCAGAG	0.0225279	0.000372959	0.156698	0.00766914
AGTCGGCCTTACCC	0.0200842	0.000921169	0.00131488	6.33664e-05
AATGGTCTCTACCC	0.0455358	0.00199514	0.0108471	0.000674822
AAGCCTGCTCACCC	0.0256331	0.000511619	0.00562982	0.000320676
CATGGTGTTTGCAG	0	0.00913575	0.00280235	0.000321642
CATCCGCTTCGGAC	0.026064	0.00135892	0.00228196	8.05636e-05
CATCCTCTCCACAG	0.0455331	0.00280155	0.00452868	0.000441416
AATGCGCTCTAGAG	0.0258098	0.000998783	0.0222636	0.000915388
CGTGGGCCCCAGAC	0.0225401	0.000723021	0.00150693	7.50912e-05
AGGGCGGCTTACAC	0.0206671	0.00125146	0.159317	0.0117248
CAGCGTCCCCAGAC	0.0334641	0.00115696	0.00225354	5.28922e-05
CATGGTGCTTAGAG	0	0.0027185	0.00391121	0.000457586
CATGGGGTTCACAC	0.0231474	0.000523702	0.00267027	0.000155227
AAGCGGGTCTGGAG	0	0.00275977	0.0290254	0.00690956
CGTGGGGTCCGGCC	0	0	0.00109872	7.32503e-05
AGGCGGCCCTACCG	0	0.00100096	0.0220585	0.00224229
CGGCGTCTCCAGAG	0.238211	0.0163151	0.00505252	0.000630788
AAGCGGCTTTGCAG	0.0196117	0.000658526	0.0228672	0.00162628
CGTCCTCCCTACAG	0.0211982	0.00133676	0.00388631	0.000289852
CGGGCTGCTTGCCG	0.0219388	0.000781676	0.00739214	0.000823098
AGGGCTCTTCACCG	0.0731393	0.00431611	0.0323545	0.00118826
AGTCGTGTCTACCC	0.0199611	0.000557684	0.00793576	0.000942938
CGGCCGGCTTACCG	0.041169	0.00142102	0.00548066	0.00077382
CGTCGGGTCCACCG	0	0.00859331	0.00483854	0.000411545
CAGGCGGCCTACCC	0.0179374	0.0012878	0.000716966	2.51702e-05
CAGCGGCCTCGGAG	0	0.00280598	0.0149629	0.00170487
AGTCCTCCCTGGAG	0	0.00107643	0.0111822	0.000921174
CGGGGTCTTTACAG	0.0374885	0.000253241	0.00549835	0.000427704
CAGGCGGCCCGCCG	0	0.00229162	0.0316448	0.00325895
AATGGTCTCTGCCC	0	0.00217549	0.00834511	0.000554295
AAGCGGGCCTAGCC	0.0351968	0.000338948	0.00220656	0.000112113
AATGGGCTTTGGAG	0	0.0128997	0.019367	0.00452348
AAGGCTCCCTACCG	0.0259312	0.000683992	0.0316573	0.00104403
CAGGGGCTCCAGAC	0.0741937	0.00900175	0.00182689	6.08125e-05
CGGCCGCCTTAGCG	0	0.000649318	0.00350614	0.000432169
AATGGTGCTTACCC	0.045967	0.0040715	0.00581797	0.000316825
AGTCGGCTTTGGAG	0	0.0014285	0.0201596	0.00300683
AGTGCTGCTTACCC	0.0296116	0.00107355	0.00136876	6.52471e-05
AATGGTCTCCACCG	0.0146711	0.000359835	0.0155934	0.00119099
AAGGGGCCTTACAG	0.0162385	0.00116952	0.045355	0.00253223
CGGGCGGTTCACAG	0	0.00172464	0.0089015	0.000564396
CATGCTCCTCGCAG	0.0364937	0.00129162	0.004994	0.000668424
CATGCGGCTTGGCC	0	0.00122762	0.00143743	9.23765e-05
AGTGGGCTCTGGAC	0.0382832	0.00183608	0.00965551	0.000680641
AGGGGTGCCTGCCG	0	0.00141456	0.027569	0.00379322
CGGGCTCTCTGCCG	0	0.00220654	0.00366162	0.000181962
CAGCGTGTTTGCCC	0	0.00312009	0.00220452	0.000110583
CGGGGTCCTCGGAG	0	0.00187065	0.00545928	0.00249827
AATCCGGCTCGGAC	0.0188969	0.000772342	0.00789944	0.000516668
CAGGGTGTTCGGCG	0	0.00412455	0.00453223	0.000590439
AGGCCGGCTTACCC	0.0545703	0.0033955	0.0025728	0.000166991
CGTCCTGTCTGGCC	0.0273109	0.000929997	0.000655833	3.2385e-05
AATGCGCCTTAGCG	0.0245693	0.0012752	0.0421887	0.00175152
CAGGCTCCCTACAG	0.0403309	0.00322204	0.00528003	0.000238002
AAGGGTCCCCAGCC	0	0.00104706	0.00902733	0.000519882
CGTCCTGCTTACAC	0.0297051	0.000191462	0.00299786	0.000195426
CATCCGCTTTGCCC	0.112905	0.0129396	0.00101598	3.56738e-05
CGTGCGCCTCGGAC	0	0.00127798	0.00240772	0.000183777
AGTCGTCTCTAGAG	0	0.00201428	0.0113072	0.00103429
CGTGGGGTCCGGAC	0.037983	0.000225802	0.00278786	0.000249148
AGTCCGCTTTACAG	0.0263298	0.00154414	0.0104621	0.000312983
CATCCTGCTTGCCC	0.0300124	0.00146141	0.0014695	5.32568e-05
CATGGGCCCTGCAC	0.0322031	0.00172131	0.00267755	0.00022258
CGTCGGCCTCACAC	0.0351903	0.00235348	0.0029196	0.000100254
AGGGGGGTTTAGCC	0.0243357	0.00103592	0.0117578	0.000612545
AGTGCTCCCTACAG	0.0294378	0.00170608	0.0144165	0.000197034
AGGCCTCCCCGCCG	0.0372376	0.00164318	0.0269025	0.0046839
AAGGCTGCTTGGCC	0.0277141	0.00184377	0.0112292	0.000366447
AGTCGGGCTCGCAC	0	0.00336107	0.00553653	0.00042123
CGTCCGCTCTGCAC	0.0309029	0.00105875	0.00374748	0.000297625
CAGCCGGCCTACAG	0.0194729	0.000508055	0.00559593	0.000543008
CATCCTCTCCGCAG	0.0357618	0.00225925	0.00598307	0.000195402
AGGGCGCTCTGCCC	0.0276373	0.00144849	0.145331	0.0123094
CGTGCTCTTTGGCG	0	0.00466737	0.0032194	0.000287131
CGGCCGGCTCGGAG	0	0.00122762	0.00489903	0.00099775
CGTGGGCTCTAGAC	0	0.000698377	0.00159227	8.35962e-05
AAGCCTGCCCACCC	0.0298506	0.000947807	0.0160083	0.00109691
CGTGCGGCTTAGCG	0	0.00104757	0.0059502	0.000487
CGGCGTGTTTGCCG	0	0.00387987	0.003652	0.000524327
AATCGTGTTTGGAG	0	0.00537213	0.00946441	0.000794069
AATCGTCTTTAGAG	0.0987818	0.00732436	0.0110144	0.000621566
CAGGGGGTCCGCCC	0	0.00241006	0.00427643	0.000345996
CAGCCTCCTCGCAG	0.017268	0.000488309	0.00603878	0.000341892
CATCGTGCCCGGAG	0	0	0.00447931	0.000269447
AAGGGGCCCCGCAC	0.0282185	0.000726422	0.0776774	0.00713023
AGTGGTGTCCGGAG	0	0.00184865	0.0125924	0.00117692
CGGGCTCTTTGGCC	0	0.000666863	0.00123745	5.95193e-05
CGGGCGGTTTGCAG	0	0.0036123	0.0061063	0.00101879
AATCGGGCTTGCAC	0.0196569	0.000643465	0.00818189	0.000761371
AAGGCTGTCTAGAG	0.0424121	0.000848531	0.0320253	0.00256537
CGGGCGCCTCAGCC	0.056254	0.00201642	0.000500518	1.60635e-05
AAGGCGGTTTAGAC	0.0169998	0.00102326	0.0613682	0.00319018
AGGGCTGTTCGCCG	0	0.00209513	0.0462587	0.0122434
AGTGGGCCTTAGAG	0	0.000887767	0.010871	0.000625078
CATGCTGTCCGCCC	0	0	0.00136624	6.03206e-05
CGTGCGCTCTGCAG	0	0.000970338	0.00332786	0.000155058
AAGGGGGTTTAGAC	0.0123412	0.000729692	0.0239721	0.000727643
AGTGGTGCCCGCCG	0	0.00223092	0.00805706	0.00189621
AGGCCTGTCTGCCC	0.0261454	0.000906785	0.0210057	0.0031451
AGTCGGGCCCGGAC	0.0324943	0.00214684	0.00516833	0.000295162
AGTGCTGCCTAGAG	0	0.00157724	0.0218714	0.00334357
AAGCGTCCTTGGAC	0.025631	0.000882354	0.00713517	0.000474463
CGGGCTCTCCGCCC	0	0.00154813	0.00274681	0.000239335
CATCGGCCTTACCC	0.02472	0.000834769	0.000415783	1.57258e-05
CAGCCGCCCCGCCG	0.0334073	0.00117385	0.0263984	0.000847625
AGGGGTCCCTACCC	0.0235947	0.00113739	0.0217839	0.00121933
AAGCGTGTTTACAG	0	0.00248756	0.0227883	0.00130287
CGGGGGCTCCAGCG	0	0.00180615	0.00545322	0.00070895
AGTGGTGTCCACAG	0.0292863	0.000221067	0.00910068	0.000600602
CGGGGGCTCTGCCG	0	0	0.0062355	0.00107927
AGGGGGCCTTAGCC	0.0302916	0.00237562	0.00456436	0.000212621
AATCCTCCCCGGAG	0	0.000797639	0.0128381	0.00135421
AGGGCTGCTCGGCG	0	0.00196419	0.0393369	0.00730706
CGGCGTCTCTGCAC	0.027346	0.00179564	0.00487744	0.00083564
CATCCGCTTCGGCC	0.0191915	0.000416916	0.000557606	2.16226e-05
CGTGGTGCCTGGCG	0	0.0167816	0.00385609	0.00112396
CATCGGCTTTACCC	0.0396381	0.00150517	0.000469391	2.35282e-05
CATCGGGTCTACCG	0	0.00146855	0.00295518	0.000145632
CAGGCTGCCCACCC	0	0.00187911	0.00143178	6.8478e-05
CATCCGCCTCAGCG	0.0645409	0.00354563	0.0050215	0.000538666
CATGCGGTCCAGAC	0.0333272	0.00241388	0.00099107	5.40801e-05
CGGCGTGTCTGGCC	1.23899	0.0694335	0.00101512	0.000238092
CAGGGGCTCCAGCG	0	0.00189834	0.00437876	0.000301671
AGGCGTCCCTAGAG	0.0279832	0.00149997	0.0268154	0.00239704
CAGCGGGCCTGGAG	0.0463108	0.00328216	0.0119084	0.0028068
AATCCTCCTCGGCG	0	0.00140847	0.0187249	0.00297689
CGGCCGCCCTGGAG	0	0.00331013	0.00463524	0.000802191
CGGCCGGTCCGGAG	0	0.00144408	0.00692944	0.000808697
AATGGGCCTCGCCC	0.0120977	0.000570059	0.640832	0.0474272
CATGGGGTCTACCC	0.0314069	0.00169747	0.00218378	0.00018638
CATGCTCTTCGGAC	0.0243207	0.000893451	0.00188538	0.000138174
AGTGGTGCTCAGCG	0	0.00128821	0.0159262	0.0033355
CAGCCTGTTCACAG	0.0247095	0.000947698	0.00620372	0.000553825
AGGGGTGTTTGCCG	0	0.00438208	0.0236737	0.00358317
CAGGGGGTCTACCG	0	0.00301462	0.00884311	0.00121507
AGGGGGGTCCACAC	0.0133655	0.000356914	0.0459001	0.00502519
CGGGGTGCCCAGCG	0.0286155	0.000385547	0.00618031	0.000350656
AGGCGGCTTCAGAG	0.0336165	0.000513742	0.0153498	0.00159517
AATGCGGCCTACCG	0.0231434	0.000849252	0.0491451	0.00593196
AATGGTCTCTACAG	0.0227553	0.0014061	0.0097899	0.000562592
CGTCGGGCTTGGCC	0	0.00191628	0.000860147	0.00010267
CGGCCGCTTCGCAG	0	0.00278115	0.00498893	0.000949287
AGGGCGCCCTGGCG	0	0.00263875	0.21897	0.00967445
CATCGTGTCCGCAC	0.0724042	0.00468105	0.00295075	0.00021014
AAGGGGGTCTGCAC	0	0.00111554	0.046888	0.00987395
AGTGGTGTCCACAC	0.0349334	0.00131258	0.0120304	0.00115499
CAGGCTCTCCAGCC	0.0550212	0.00535023	0.000635247	1.19348e-05
CAGGCTCCTTAGCG	0.0226756	0.00168313	0.00570364	0.000555102
CGTCGTGCTCGCCC	0	0.00400243	0.00287994	0.000243052
CAGGCTCTTCGGCC	0	0.00332359	0.000795234	6.61145e-05
AGGCGTCCCTACAG	0.0290855	0.00187175	0.0138922	0.00159134
CGTCCTGCTCACCG	0.0377345	0.00182593	0.00529164	0.000467625
CATGGGCTCTGGAC	0	0.00137556	0.00165576	0.000179701
AGGCGTCCCTGCAG	0	0.000524749	0.0129636	0.000931673
AATGCTCCTCGCCG	0.012998	0.00061993	0.0163587	0.00113314
AATGGGCCCCAGAG	0	0.00169968	0.0128557	0.00119224
CGTGCGCTCCGCAC	0.0226794	0.000883833	0.00423906	0.00041048
AAGGCGCTCTGGAG	0	0.00145285	0.132809	0.0167685
AGTCCTCCTTAGCG	0.0269688	0.00142684	0.00886979	0.000256919
CATGGGCCTCAGCC	0.0752568	0.00625451	0.00040807	1.78325e-05
CAGCGGGTCTACCC	0.0219828	0.0012175	0.00325517	0.000181379
CATGCGGCCCACCC	0.0281806	0.00110768	0.000535146	2.8331e-05
CATGGTGCTTGCCG	0.0469796	0.00152968	0.00281677	0.000246336
AGTCCTCCCCGCCG	0.0169965	0.000889864	0.0112764	0.00160141
CGGGGGGTTTACAG	0	0.00236293	0.00381195	0.000224905
CAGGGGGCTTAGCC	0.0356797	0.000893169	0.000604318	3.74878e-05
CGGCGGCCCCGCCG	0	0.000683712	0.00618031	0.000758726
CAGGGTGCCTGCCG	0.0387788	0.00257448	0.00587349	0.000513949
CATCCTCTCCACAC	0.0313303	0.000981047	0.0030071	0.000279537
CATGCTCTTCGCAG	0	0.00135108	0.00496197	0.000730431
AGTGCTGTTTGCCG	0.0357866	0.00132856	0.0182431	0.00242179
AATGCTCTCTAGAG	0.0182128	0.00108527	0.0107714	0.000302486
AAGCGTCCCTGGAC	0.0405144	0.00248454	0.00740572	0.00024349
CAGGCTCCCTGGAG	0	0.00178705	0.00731879	0.00149535
CGTCCTCTTTAGAC	0.0380513	0.00251319	0.00163695	7.74582e-05
AGGCGGGCTTGCCC	0.0514946	0.00151313	0.0291556	0.00251897
AAGGCGGTTCAGCC	0.0223345	0.000644009	0.0148918	0.000616539
AAGCGTCTTTACCG	0.0273524	0.001018	0.018077	0.000408025
CATGCTCCTCGCAC	0.0169821	0.000921799	0.00391758	0.000147908
CGTGGTCTCCAGAC	0	0.00274304	0.00189193	0.000155329
CGGGGTCCCCACAC	0.0298551	0.00107901	0.00612924	0.00061381
CAGGGTCTCCACAC	0.0292999	0.00122502	0.00419604	0.000231277
AGTCCGCTTTGCCG	0	0.000831055	0.0268434	0.0020622
AGGCCGCTTCACCC	0.030569	0.00144426	0.00368059	0.000223086
AATGGGCCTTGGCC	0	0.00237638	0.00618031	0.000367839
AGGCCTGCCCGCAC	0	0.00122167	0.0236837	0.00563254
AGTCGGGTTTGCCC	0	0.00180615	0.00514378	0.000159878
CGTCCTCTTTGGAG	0	0	0.0059197	0.000769295
AAGCGTGCCTGGCC	0.0276182	0.0021716	0.0143258	0.00165998
CAGCCGCTCTAGAG	0.0168726	0.000539362	0.00451575	0.000267192
CGGGGTGCCCACCG	0.0398512	0.00101209	0.0057292	0.000518258
CAGCCGGCCTAGCG	0	0.000671909	0.00428036	0.000560717
AGGGCTCTCTGGAC	0.0291311	0.000234298	0.0175278	0.000528289
CATGGGGCCCGGCC	0	0	0.000903758	9.95364e-05
CATGGTGTTTGGAC	0.0546072	0.00219602	0.00133609	6.16156e-05
AGTCCTGCTCAGAC	0.0407138	0.00330623	0.00599827	0.000468968
CGGCGGCCTCGCCC	0	0.00437449	0.00445718	0.000574498
AATGCGGCTCGCCG	0.0252588	0.00123084	1.23619	0.105082
AGTCCGGCCTGCAC	0.0241897	0.00139556	0.00610079	0.000351304
CATGGTGTTTACCC	0.0243362	0.000286487	0.000672311	1.10003e-05
CGGCGGCTCCACAC	0.0340164	0.00135862	0.00453519	0.000343243
AGGGGGCTTTAGAG	0.0372861	3.36055e-05	0.0731834	0.0066785
CGGCGGGCTCAGCG	0.0318123	0.00135325	0.00900859	0.000638122
CGTCGTGCTCACCG	0.0327849	0.00207051	0.00426327	0.000268856
CGTCCTGCTCGCCC	0.0249253	0.000656902	0.00200836	0.000129992
AAGGGTCTTTAGCC	0.0405384	0.00241677	0.00520606	0.000142379
CGGCCTCCTCGCAC	0.0224241	0.00126934	0.00637876	0.000502837
CGTCCGCCTCGGAG	0.0832366	0.00671088	0.00363888	0.000434876
CGTCCTCTCCACAC	0.0194973	0.000590557	0.00413749	0.00037567
CGTGGGGCTTGCCG	0	0.00191628	0.00481987	0.000241035
AGGCCTGTTTGGAG	0	0.00555014	0.0167404	0.000775478
CATGCTCTTCAGCC	0.0339849	0.00054091	0.000347597	1.32909e-05
CGGCGGCCCCAGAC	0	0.00210244	0.00223902	0.000125939
AATCCGCTTTACAG	0.0477854	0.00179252	0.0124549	0.000574548
AGTCCTGTTCACCC	0	0.00245549	0.00438981	0.000145727
CAGGCGGCTTGCAC	0.0207678	0.00050261	0.00587988	0.000422763
CATGCTGCCCGGCG	0.0255781	0.00132571	0.00402946	0.000455669
AATGCTGCTTGCAG	0	0.00352263	0.0175629	0.000549002
AGGGGTGTCCGCCC	0	0.00135461	0.0322513	0.0060611
AAGCCGCCTCGGAC	0.0238136	0.00123057	0.0131534	0.00112817
CGGGCTGTCTACCG	0.0520292	0.0029251	0.0062125	0.00129476
CGTGGGCTTTAGCC	0	0.00121194	0.000571736	2.69151e-05
CGGGGGGCCTAGAC	0.0209472	0.000368969	0.00182224	0.000175371
CAGGCGGCTTGGCG	0	0.00192105	0.0058713	0.000944431
[truncated: 14,386 more rows]

## Sheet: Replicate Details
Genotype	HDV									Ligase
	Replicate 1			Replicate 2			Replicate 3			Replicate 1		Replicate 2		Replicate 3
	fitness	cleaved	uncleaved	fitness	cleaved	uncleaved	fitness	cleaved	uncleaved	ligated	unligated	ligated	unligated	ligated	unligated
AATCGGCCTCACAG	0.00641026	2	310	0.00814664	4	487	0.00398936	3	749	297	93	263	139	242	78
CGTCGGCTCCGCAG	0	0	61	0.018018	2	109	0.047619	7	140	46	40	38	73	29	74
AGTCGTCTTTGGCG	0.0049505	1	201	0.0136054	2	145	0.00390625	1	255	95	58	92	103	84	57
AAGGCTCTCTACAC	0.00893855	8	887	0.0100874	15	1472	0.00879397	14	1578	863	111	847	146	714	193
CAGGCGGCTTACAC	0.00353357	1	282	0.00966184	6	615	0.00646552	3	461	241	187	240	133	188	185
CAGGGGCTTTGCCC	0.00684932	1	145	0.00961538	2	206	0.00581395	1	171	284	176	285	79	264	83
CATCCTGTTCACAC	0.00455581	2	437	0.00238663	1	418	0.0051458	3	580	164	217	144	243	136	185
CATGGTCTCTACAG	0.01	2	198	0.00740741	2	268	0.0188235	8	417	138	167	107	146	115	175
CGTCGGGTTTACAC	0.00729927	1	136	0.0178571	4	220	0.0263158	7	259	63	208	73	179	66	131
CAGGCTCTTCAGCC	0.0818182	18	202	0.00677966	4	586	0.0223881	9	393	134	980	104	1215	119	1320
AATGCGCTCCGGAC	0.00903614	3	329	0.010917	5	453	0.0180832	10	543	442	181	435	178	414	138
CGGCGGCTCTACAC	0.00682594	2	291	0.0084507	3	352	0.00486618	2	409	75	106	98	131	82	88
CATGCTGCTCAGAC	0.012	3	247	0.00691244	3	431	0.00886918	4	447	124	470	99	414	92	395
CATCCTGCCTGCCC	0	0	106	0.00520833	1	191	0	0	229	117	416	117	513	101	509
CGGGCTCTTTGGAC	0.0075188	1	132	0.00913242	2	217	0.0083682	2	237	52	80	41	116	61	102
AGGGGGCTTCACCG	0.00505051	1	197	0.015625	5	315	0.00671141	2	296	3193	100	3348	61	3121	28
AAGCCTGCCTAGCC	0.0074184	5	669	0.00493583	5	1008	0.00321888	3	929	379	518	339	791	326	711
AAGCGTCTCTACAG	0.00328947	2	606	0.00531915	4	748	0.00972053	8	815	351	39	331	77	297	122
CATGGTCTTTGGAC	0.0121212	2	163	0.00588235	1	169	0	0	260	71	164	63	275	61	307
AATCGGCTCCGGCG	0.0111111	1	89	0	0	193	0.00983607	3	302	130	28	132	101	100	62
CATGCTCTTCGCCG	0	0	263	0.0285714	9	306	0	0	384	77	33	87	114	70	121
AATGCGCTCTAGAC	0.00784929	5	632	0.0075594	7	919	0.0166667	19	1121	1021	371	962	622	819	575
AGGCCTCTCCAGAG	0.00662252	2	300	0.00831025	3	358	0.00890208	3	334	203	105	209	67	193	49
AGGCCTGTTCGCCG	0	0	78	0.00480769	1	207	0.0083682	2	237	117	37	112	40	99	64
CAGCCGGCTCGCAG	0	0	118	0	0	193	0.00546448	1	182	44	7	51	35	46	35
CGTCCTGCCCGGAC	0	0	142	0	0	246	0.00552486	2	360	48	123	35	109	36	124
CAGCCGCCCTGGAG	0.0215054	4	182	0.00689655	2	288	0	0	318	54	39	52	53	54	71
CATGGTGCTTGGCC	0	0	22	0	0	61	0	0	46	77	346	62	425	64	538
AAGGCTGTTTAGCC	0.00212993	2	937	0.00726073	11	1504	0.00578453	8	1375	521	312	455	501	402	277
AGTCGTCTCCGCAC	0.00860215	4	461	0.00223214	1	447	0.0130933	8	603	130	68	112	138	141	104
CATCCGGTCCAGCG	0.00680272	1	146	0	0	174	0.0106952	2	185	83	75	63	120	69	125
AATGGGCCCTGCCG	0.00921659	2	215	0.0181818	5	270	0	0	375	1111	32	1044	107	1156	91
CAGGGGCTTTACCG	0.00732601	2	271	0.00334448	1	298	0.00330033	1	302	277	108	341	113	243	157
CGGCCTCTTCACCG	0.00238663	1	418	0.014245	10	692	0.0145695	11	744	70	85	84	85	82	103
AGGGCGCTTTAGCG	0.00617284	1	161	0.0058309	2	341	0.0120482	3	246	2059	56	1962	53	1717	50
CAGCGTGCTTGGAG	0.0377358	2	51	0.0176991	2	111	0	0	71	37	13	28	47	34	17
AGGGGGCCTCGCAG	0	0	126	0.0103627	2	191	0.00649351	1	153	497	4	494	43	420	85
AAGGCGCTTCAGAC	0.00755287	5	657	0.00703518	7	988	0.00391007	4	1019	1894	246	1837	318	1576	254
CGGGGTCTTCACAC	0.00877193	3	339	0.0110759	7	625	0.00764818	4	519	72	41	64	151	67	122
CAGCGTGTCCAGAG	0	0	71	0.0153846	3	192	0.0070922	1	140	37	46	44	44	29	16
AGGCGGCCTCACCC	0.010582	8	748	0.00707965	8	1122	0.0117057	14	1182	276	908	271	700	249	782
AAGCGTGTCCAGAG	0	0	139	0.0046729	1	213	0	0	204	162	48	134	58	132	22
CGTGGGGCTCACCC	0	0	108	0.0136986	3	216	0.00414938	1	240	71	218	53	140	47	157
CGGCGGGCCCGGCG	0.0227273	1	43	0	0	76	0	0	96	20	26	11	12	16	9
AGTGCTGCTCGGAG	0.0131579	1	75	0.0252101	3	116	0	0	148	83	46	104	50	77	7
AATGGTGTCTGCCC	0	0	227	0.00928793	3	320	0.00549451	2	362	204	59	177	111	181	109
CGTGGTGCCCGCCC	0	0	83	0	0	170	0.0176991	2	111	51	75	41	64	43	56
AGGGCGGTCTACCC	0.0329289	19	558	0.00736196	6	809	0.0086741	7	800	2020	303	1821	237	1575	327
CGGCGGGTCCGCAG	0.0153846	1	64	0	0	103	0.0140845	1	70	22	7	27	42	22	26
AGGGCTCCTCAGCC	0.0042337	5	1176	0.00594884	10	1671	0.0127602	19	1470	487	920	458	933	396	1002
AATGGTCCCTGCCC	0.038806	13	322	0.0158311	6	373	0.0125899	7	549	320	135	267	202	277	134
AAGCGTCTTTGGAG	0.00819672	1	121	0.0111111	2	178	0	0	208	163	56	163	46	154	34
CAGCCGCTTCACAC	0.00968992	5	511	0.004884	4	815	0.00995025	8	796	142	185	125	174	122	188
CGGCCGGCCCGGCG	0.00653595	1	152	0.00699301	1	142	0.00724638	1	137	41	37	34	42	24	39
CGGCGTGCTCAGAG	0.0266667	2	73	0	0	222	0.00793651	1	125	30	25	30	41	34	15
AGGGCTCCTCAGAG	0.00980392	3	303	0.00533333	2	373	0.00542005	2	367	323	51	310	93	274	76
AATGCTCCTCACAC	0.00349406	5	1426	0.0087269	17	1931	0.00498084	13	2597	687	377	581	263	547	247
AATCCTCTTTACCC	0.0178971	32	1756	0.00804829	16	1972	0.00461409	11	2373	769	3961	727	4225	582	4259
AAGCCGGTTCGGCC	0.00568182	1	175	0.0175439	5	280	0.00611621	2	325	173	138	165	145	164	117
CGGGCTGTCCACAC	0.0139665	5	353	0.00193424	1	516	0.0125	6	474	69	15	74	78	62	110
CATGCTCCCCGCCG	0.0113314	4	349	0.0123457	5	400	0.0290909	16	534	101	125	103	119	74	88
CGGGGTGCTCAGCC	0	0	27	0.00680272	1	146	0	0	87	52	132	41	224	29	212
CGGCGGCTTTACCC	0.0177305	5	277	0.0045977	2	433	0	0	256	112	271	135	231	98	258
CATGGGGCTTGCAG	0	0	83	0.0215054	2	91	0	0	76	60	218	49	112	51	60
CGGGCGCCCTACCC	0.00232829	2	857	0.0157368	22	1376	0.0115865	13	1109	155	1277	141	1615	124	1402
CGTCCGCCTTGCAC	0.0187266	5	262	0.0145985	4	270	0.0398773	13	313	98	174	101	194	105	160
CATCCGCTCTACCC	0.00584112	5	851	0.015528	15	951	0.00584795	6	1020	262	3423	210	4615	234	4539
AGTCCGCTCCGCAC	0.00350877	1	284	0.004914	2	405	0.00724638	3	411	211	80	212	159	161	154
CGTGCGCCTCACAC	0.00508906	2	391	0.00938967	6	633	0.0096	6	619	136	255	127	333	113	174
CGGCGGCCCTGGAG	0.101695	12	106	0	0	155	0.0121951	2	162	18	57	24	42	21	26
CAGGCGCCTTACAC	0.00631579	3	472	0.00752823	6	791	0.0104167	7	665	292	190	286	282	241	244
AATGCGGTTCAGCC	0.0191874	34	1738	0.00702811	14	1978	0.00868252	23	2626	547	1125	435	1485	445	1249
CGTGCGGTCCGGCC	0.0408163	2	47	0	0	172	0.00735294	1	135	52	156	34	308	19	229
AAGGGTCCCCGCAG	0.00660066	2	301	0.00672646	3	443	0.00244499	1	408	213	45	180	54	215	61
AGTCCTGTCTACAG	0.0126984	4	311	0.00249377	1	400	0.00686499	3	434	279	242	237	192	206	132
CATCGGCTCCGGAC	0.153846	14	77	0.112583	17	134	0.118721	26	193	46	54	46	113	37	154
AGTCGTCCTCGCCC	0.00662252	2	300	0.0134409	5	367	0.00173611	1	575	203	201	182	170	146	173
CAGGCTGTTTACAC	0	0	360	0.0109034	7	635	0.0115274	8	686	134	173	180	240	159	260
CAGGGGGTCTAGCG	0	0	73	0.00970874	1	102	0	0	111	56	59	61	92	28	51
CATCCGGTTCGCAC	0	0	108	0.0150376	2	131	0.00555556	1	179	96	135	74	135	73	122
CATCGTCCCCGCCG	0	0	225	0.00813008	2	244	0.0149813	4	263	72	112	70	130	53	130
CAGCCGGTTTAGAC	0.00358423	1	278	0.00250627	1	398	0.0141643	5	348	89	233	111	149	82	115
CGTCGTCCTCAGAG	0	0	53	0.0136986	2	144	0	0	94	43	42	33	77	37	101
AAGCCTGCTTAGAC	0.0222552	15	659	0.00726979	9	1229	0.0126019	17	1332	379	161	386	223	386	213
CGGCCGCCCTAGCG	0	0	151	0.0168067	4	234	0.00790514	2	251	69	98	74	122	81	108
CAGGGTGCTCACAC	0.00913242	4	434	0.00619195	4	642	0.0114286	8	692	104	89	90	93	67	78
CAGGGTGTTCGCCG	0.0185185	3	159	0.0201342	3	146	0.0141844	2	139	27	21	30	20	27	26
AAGCGTGTCCACCC	0.00224719	1	444	0.00881834	5	562	0	0	539	237	76	216	188	186	89
CGTCCTGTTCGCCC	0.0102041	1	97	0.013245	2	149	0.0261438	4	149	78	174	38	159	62	87
AGTCGTGTTTACCG	0.00319489	1	312	0.00411523	1	242	0.0236842	9	371	180	37	182	160	152	88
AATGCTGTCCGGCG	0.00740741	2	268	0	0	262	0.00510204	2	390	135	40	134	105	109	32
CGGCCGCTCCGCAC	0.0131579	2	150	0	0	302	0.00377358	1	264	68	43	74	82	62	68
AATCGTCCCTACAG	0.00325203	2	613	0.00818554	6	727	0.0174359	17	958	369	157	343	193	292	121
AAGGCGCTTTGCAG	0.00389105	1	256	0.00531915	2	374	0	0	426	8435	77	8313	82	7924	141
CAGCCGGTTTACAC	0.00331126	1	301	0.00419287	2	475	0.00442478	2	450	122	221	139	214	117	213
AGTCCGCTTTGGAG	0.0149254	2	132	0	0	148	0.0128205	2	154	139	56	144	72	123	56
CATCGTCTCCGGCG	0	0	73	0	0	102	0.0075188	1	132	45	82	39	81	47	44
AATGGTGTTCGGAG	0	0	23	0.0126582	1	78	0.00917431	1	108	92	32	108	31	81	27
AAGCCTGTTCACAC	0.0114796	9	775	0.0128795	14	1073	0.00780572	9	1144	388	124	347	185	321	89
CATCGGGCTTGGAC	0	0	57	0	0	96	0.0141844	2	139	51	113	67	148	64	73
AGGGCGGTTTACAC	0.00571429	2	348	0.0199601	10	491	0.00613497	4	648	2237	132	2256	109	1834	46
CGGCCTGTTTGGCG	0	0	43	0.0152672	2	129	0.00806452	1	123	35	5	34	73	27	35
CGTGCGGCCCAGAG	0.0449438	4	85	0.0120482	2	164	0.0136054	2	145	58	92	41	91	50	80
AGTGGTCTCTGCAC	0	0	244	0.00310559	1	321	0.00229885	1	434	184	86	169	114	147	148
CGGGGTGCTCAGCG	0	0	85	0.00793651	1	125	0.0111732	2	177	33	25	25	48	23	34
AATGCTGTTCACCG	0.00699301	4	568	0.0173661	12	679	0.010101	11	1078	348	124	284	134	297	63
CAGGCTGTTTGCCC	0	0	204	0.0123457	3	240	0.00460829	1	216	87	170	78	271	79	265
CGTCCTGTTCGGCG	0.0163934	1	60	0	0	81	0.00649351	1	153	39	19	24	64	29	54
CAGCCGCTCCGGAC	0	0	195	0.011236	4	352	0.00746269	2	266	76	97	65	193	68	170
CATCGTCTCTACCG	0.00561798	1	177	0.004329	1	230	0.0133333	4	296	117	168	93	323	128	261
AGTGCTCCCCGGAG	0	0	82	0.0106952	2	185	0.00471698	1	211	125	92	133	43	101	40
CGGGGGGTTCGCAG	0	0	38	0.0357143	2	54	0.125	11	77	23	41	30	51	19	38
CGTCCGGTCCACAG	0	0	173	0.00398406	1	250	0	0	193	64	144	59	124	61	149
CGTGGTGTCTGGCC	0	0	34	0.0121951	1	81	0	0	78	32	226	36	333	29	200
CGTCGGGCTTACAC	0	0	128	0.00502513	1	198	0.0546875	14	242	90	187	85	209	78	162
CGGCCTGCCCGGCG	0	0	137	0.00549451	1	181	0	0	145	38	40	26	31	38	30
AGTCGTGTCCAGAG	0	0	59	0.0172414	2	114	0	0	124	105	58	95	46	69	36
CATCGTGTCTGCCG	0	0	31	0.0227273	2	86	0	0	122	44	120	59	137	50	119
CGTGCGGTTCGCAC	0	0	68	0.00840336	1	118	0	0	98	50	73	52	100	53	60
AATGGTGTTTGGAG	0	0	135	0	0	74	0	0	103	134	25	130	74	110	79
AGGGCTCTTTACCG	0.00772201	4	514	0.00806452	5	615	0.0119225	8	663	816	77	794	92	683	70
CATGGTCTCCGCAG	0.0787402	10	117	0.0186916	4	210	0.00454545	1	219	52	69	55	123	54	75
CAGGCGGTTCGCAC	0.0107527	1	92	0	0	219	0	0	172	79	81	68	40	77	76
CATGCGCCTTGGAC	0	0	151	0.00406504	1	245	0.0034965	1	285	115	272	93	330	82	300
AGGCCGCTTTGCAC	0	0	216	0.0103093	3	288	0.00566572	2	351	327	52	283	90	258	120
AGGCCGCCCCACAG	0.00867052	3	343	0.00948767	5	522	0.011215	6	529	365	66	319	58	273	87
AATGCGCTCCAGCC	0.00929152	32	3412	0.0130117	41	3110	0.00614709	28	4527	787	2652	778	2700	704	2735
CGTGCGGCTTACCG	0.0512821	16	296	0.00340136	1	293	0.0136519	4	289	105	76	95	203	100	94
CATGGGGTCTACAC	0.00569801	2	349	0.0103627	2	191	0.0031348	1	318	112	126	107	309	72	281
CGGCGGGTCTGGCG	0	0	45	0	0	36	0	0	56	17	29	18	39	13	8
CGTCGTGCTTAGAC	0	0	144	0.0228758	7	299	0.0647249	20	289	57	247	59	360	58	269
CGGGGTGTCTGCAC	0.00746269	1	133	0.0134228	2	147	0	0	169	20	18	43	52	23	56
CAGCCTGCTCGCCC	0.00581395	1	171	0.00295858	1	337	0.00369004	1	270	78	154	84	235	68	214
AATGCTCCTCACAG	0.0125654	12	943	0.00666667	7	1043	0.00638468	8	1245	498	214	477	227	468	194
AAGGCTCCCTGGAG	0.00636943	1	156	0.00413223	1	241	0.00357143	1	279	291	16	264	28	247	42
AGTCCTGCTCGGCG	0.00704225	1	141	0	0	192	0.00858369	2	231	102	63	85	49	86	44
CATGGGCCTTGCCG	0.0105263	1	94	0	0	98	0	0	122	99	195	132	144	95	107
CGGCCTCTTCGCCG	0.0179372	4	219	0.0139276	5	354	0.00278552	1	358	48	25	39	75	38	31
CATGGGCCTTACAC	0	0	307	0.00874636	3	340	0.0111524	6	532	198	391	171	380	163	356
CGTGCGGCTTGGCG	0	0	22	0	0	75	0	0	111	48	93	37	36	23	54
CATCGGGTTCGGAG	0	0	21	0	0	32	0.0192308	1	51	30	79	25	36	18	36
AGTGGTGTTTACCG	0.0141343	4	279	0	0	288	0.00660793	3	451	204	54	167	93	169	93
AATGCGGCTTGCAG	0.00358423	1	278	0.00851064	2	233	0.00645161	2	308	1710	88	1530	89	1761	89
AATCGGCTTCGCCC	0.00465116	1	214	0.00938967	2	211	0.00344828	1	289	228	259	193	209	183	289
CAGCCGGTTCAGCC	0.0102041	2	194	0.00409836	2	486	0.0027248	1	366	63	204	72	195	65	175
CGTGGTGTTTAGCC	0.013468	4	293	0.026694	13	474	0.0121107	7	571	69	795	78	943	50	971
AGGCCGCTCTGCCC	0.0117188	3	253	0.00294118	1	339	0	0	312	296	144	298	176	235	224
AATCCGCTTTGCCG	0.0867925	23	242	0.0060241	2	330	0.0182648	8	430	367	132	368	194	363	131
CGGCGGCCTCACCG	0	0	238	0.0268456	8	290	0.0031746	1	314	69	27	71	64	50	97
AGGCCGGCTTGCCG	0.0138889	3	213	0	0	148	0.00806452	1	123	3473	40	3844	32	3653	79
CGGCCTGTTTGCCG	0.00980392	1	101	0.00584795	1	170	0	0	172	45	90	48	32	30	32
CGGCCGCTCTGGAC	0	0	160	0.00980392	2	202	0.0186916	4	210	53	68	51	105	52	146
AGGGCGGCCTGCAC	0.00401606	1	248	0.00403226	1	247	0.00849858	3	350	1270	42	1176	60	990	46
CAGGGGGTCCACCG	0	0	142	0.00772201	2	257	0.00408163	1	244	69	54	59	45	47	54
AAGCGGCCCTAGCC	0.00571429	4	696	0.013306	13	964	0.0201117	18	877	397	830	361	791	316	772
AAGGCGCTTCACAC	0.00133156	1	750	0.0108865	14	1272	0.00574713	8	1384	2860	71	2700	111	2226	148
AAGGCTGCTCACAG	0.00470588	2	423	0.00611247	5	813	0.00715137	6	833	422	76	411	133	379	68
CAGCCTGTTTACAC	0.00289017	1	345	0.0100287	7	691	0.0162822	12	725	155	89	143	245	130	225
CAGGCTGTCCGCCG	0	0	214	0.00487805	2	408	0.0110193	4	359	61	81	50	71	44	50
AGTCGTGCCCAGAG	0	0	108	0.0212766	2	92	0.0208333	3	141	117	90	107	46	95	37
CGTCGTGCCCGCCC	0.00581395	1	171	0	0	178	0.0234742	5	208	49	57	48	72	30	50
CGGGGGGTTCGGAC	0	0	79	0	0	87	0.00970874	1	102	21	10	28	34	19	16
AGGGCGGCCCAGAC	0.00263158	1	379	0.00769231	4	516	0.00166945	1	598	971	85	1031	49	825	67
AATGCTCTTTGCCC	0.0138462	9	641	0.0138037	9	643	0.00944669	7	734	451	374	387	505	386	430
CGTCGTCCTCAGAC	0.0440678	13	282	0.044335	18	388	0.0578313	24	391	64	91	52	196	66	146
AATGCTCCTCGGAG	0.017094	2	115	0.0255102	5	191	0.0042735	1	233	206	20	201	97	153	114
CAGGCGGTTCAGCC	0.00566038	3	527	0.00534188	5	931	0.00787402	7	882	106	754	76	902	83	967
AGTGCGCTCCGGAC	0.008	2	248	0.00623053	2	319	0.00740741	3	402	273	77	271	119	212	60
CATGGGGTCCAGCC	0	0	97	0.0289017	5	168	0	0	218	60	702	79	791	66	897
CAGGGGCCTTGGCC	0	0	59	0.00617284	1	161	0.00990099	1	100	76	255	82	200	79	207
CATCGTGTTTAGAC	0	0	174	0.004	1	249	0.0463918	18	370	106	487	94	442	94	452
AGTCGGCCTTAGCC	0.00693642	6	859	0.00772798	10	1284	0.0089955	12	1322	283	1246	220	1541	240	1757
CGGGCTGCTCGCCC	0	0	116	0.0106952	2	185	0.00595238	1	167	51	89	49	109	47	123
AGTGCGCTCCGGAG	0	0	97	0.0114286	2	173	0.0044843	1	222	178	59	182	25	173	54
AGGCGTGTCCACAG	0.0106007	3	280	0.00890208	3	334	0	0	410	146	45	135	56	121	53
AGTGGGCTCCAGAC	0.00681818	3	437	0.00462963	2	430	0.00897666	5	552	240	247	219	168	202	184
AATCGGCTTTGCCC	0.00940439	3	316	0.00306748	1	325	0.013587	5	363	293	358	291	229	280	257
CGGCGGGCTTGCAG	0.0208333	1	47	0	0	77	0.010989	1	90	26	69	28	41	26	62
AATGCGGTTCGCCG	0.0075	3	397	0.00613497	2	324	0.0272109	12	429	2846	53	2575	85	2915	104
CGTGCTCTCCGCAC	0.00406504	1	245	0.012931	6	458	0.00847458	4	468	59	78	63	107	50	82
AATGGGCCTTGCCG	0.00469484	1	212	0.010101	3	294	0.00564972	2	352	1390	60	1379	55	1520	58
AAGGCGCTTCGCCG	0.0282132	9	310	0.0152672	6	387	0.0197531	8	397	49784	136	45759	44	51233	62
AGGCCTCCTTGGCG	0.00666667	1	149	0.0119048	3	249	0.00460829	1	216	186	29	175	75	167	44
CAGCGGCCTTGCCG	0.0210526	4	186	0.00458716	1	217	0.00729927	2	272	101	73	103	108	92	45
CAGGGTGCTTACCC	0.0145985	4	270	0.004158	2	479	0.0104712	4	378	124	238	111	354	100	322
AGTGCGCCCTGGCC	0.0159574	6	370	0.00749064	4	530	0.00963391	5	514	377	812	402	737	345	788
CATGCGCCCTACAG	0	0	271	0.0103093	3	288	0.0117994	4	335	179	401	157	310	148	267
CGTGCGCTCTAGAC	0.0101351	3	293	0.00810811	3	367	0.0298165	13	423	86	351	85	285	80	358
CAGCCGGCCTAGAC	0.0057971	2	343	0.0120482	7	574	0.00409836	2	486	87	137	81	199	75	146
AGGCCGCCTCAGCG	0.0037594	1	265	0.00323625	1	308	0.00304878	1	327	250	91	212	54	171	109
AGGGCTCCCCGGCG	0	0	116	0.00921659	2	215	0.00442478	1	225	192	10	178	31	169	32
CGGCGTGCTTAGCG	0.0120482	1	82	0.0112994	2	175	0.00444444	1	224	30	54	41	52	30	34
AGTGGGCCCCACCG	0	0	293	0.00485437	2	410	0.0141129	7	489	216	99	243	97	176	88
CGTCCGGCCCAGCG	0	0	53	0.00534759	1	186	0.00425532	1	234	52	52	58	65	38	79
AGTGGTCTCCGCCC	0	0	211	0	0	284	0.00238663	1	418	178	100	155	66	124	47
CAGCCGGTTTGCCC	0.010101	1	98	0.00990099	2	200	0	0	182	62	95	71	76	57	164
AAGCCGCCTTGGAG	0	0	66	0.015	3	197	0.00854701	2	232	272	82	239	47	222	83
CAGCGGGCTCGCAC	0	0	169	0.0253165	6	231	0.012945	4	305	62	86	57	47	47	48
AGTCGGCTTTGGCC	0.00657895	1	151	0.00273224	1	365	0.0224359	7	305	141	417	141	456	134	627
CATCCGGCTCGCCG	0.0070922	1	140	0.00598802	1	166	0.00555556	1	179	95	101	109	117	76	119
CGGGGGCTTTACCC	0	0	115	0	0	313	0.00319489	1	312	264	213	304	159	227	186
AATCGGCTCTAGAG	0.00526316	1	189	0.0045045	1	221	0.0285714	6	204	236	113	230	216	229	216
AAGGGGGCTTGCCG	0	0	152	0.00389105	1	256	0.0107914	3	275	3240	3	2955	57	3250	27
CATGGTGTCTGCAG	0	0	53	0.0125	1	79	0.0461538	6	124	68	73	43	83	54	90
CATGCTGTCTAGCG	0.0194805	3	151	0.015544	3	190	0.00881057	2	225	77	188	85	143	74	175
AAGGCTGCTTGCAG	0.00536193	2	371	0.00763359	3	390	0.0207101	7	331	361	192	296	60	304	65
CAGGGTCCCCGCCC	0.0114943	2	172	0.00673401	2	295	0	0	291	80	133	70	157	70	185
AGTGGTGTCCGCAG	0.0206186	2	95	0.0162162	3	182	0.00490196	1	203	100	47	60	95	76	63
CAGGGGCCCTGCAG	0.097561	12	111	0.0216216	4	181	0.0075188	1	132	65	83	56	109	71	89
AAGGCGCCTTGGCC	0.00869565	3	342	0.0180505	10	544	0.00845666	4	469	1476	227	1344	302	1201	286
AAGCCGCCTTGGCG	0.025974	4	150	0.0206186	6	285	0.00626959	2	317	273	101	288	96	249	98
AAGCCGCCTCAGCC	0.0112721	14	1228	0.0060208	11	1816	0.00424757	7	1641	458	917	424	1188	428	1040
CAGGGGCCCCGGAC	0.00684932	1	145	0.00625	1	159	0.0117647	2	168	50	87	44	190	29	91
AGTCCTCCTCGCAG	0	0	290	0.0135135	5	365	0.0331633	13	379	191	101	200	156	155	71
CAGCCGCTCTGCCC	0.0131004	3	226	0.00470588	2	423	0.00263158	1	379	104	286	99	336	97	280
AAGGGTGTTTGCCG	0.0147059	2	134	0.00518135	1	192	0.004329	1	230	203	33	202	92	143	22
CAGCCGCTTTGGAG	0.00374532	1	266	0.002849	1	350	0.00311526	1	320	73	65	57	91	51	72
AAGGCTGTTTGCAG	0.00404858	1	246	0.00911854	3	326	0.00653595	2	304	334	25	323	106	304	71
AGGGCGGTTCGGAG	0	0	93	0.00854701	1	116	0	0	112	518	6	491	3	428	25
AATCCGCCTCAGCG	0.0111857	5	442	0.00361011	2	552	0.00696379	5	713	303	148	268	137	257	141
CAGCGTCCTCGCCG	0.0135135	4	292	0.00769231	3	387	0.00273973	1	364	58	52	58	61	60	22
AGTGCTCCTCGGAG	0	0	150	0.0193237	4	203	0.00398406	1	250	141	25	143	31	117	75
CAGCGTGTTCACCC	0.0171429	3	172	0.00578035	2	344	0.00986842	3	301	88	40	66	97	67	208
CATGCGGCTCGGCC	0.0201342	3	146	0.00714286	1	139	0.00625	1	159	78	265	72	357	49	339
CGTCCTGCCTAGCG	0	0	124	0.0097561	2	203	0.0212766	5	230	66	203	60	105	57	81
CAGGCGGTCTGGCG	0.00813008	1	122	0.00763359	1	130	0	0	162	51	20	46	31	31	33
AATCCTGTCCGGAG	0	0	98	0.00819672	1	121	0.00757576	1	131	108	42	115	39	70	54
AGGCGGGTCCGCAC	0.0188679	2	104	0.0165746	3	178	0	0	173	117	30	103	47	74	19
CGGCCTGCTTAGAC	0.00651466	2	305	0.0135135	7	511	0.00468384	2	425	88	172	71	148	67	127
CATGCTCCCTGGCG	0	0	91	0	0	138	0.00485437	1	205	95	44	76	166	78	159
AGTGCTCTTCGGAG	0	0	47	0.0125	2	158	0.00429185	1	232	124	46	129	56	117	30
CATCGGCCTTAGCC	0.00988875	8	801	0.00767544	7	905	0.00865801	10	1145	144	3068	151	2923	119	3050
CATGCGCTCCGCCC	0.00735294	1	135	0.0318182	7	213	0.0138249	3	214	121	477	122	486	88	535
AAGGCGGTTCACAG	0	0	241	0.00873362	4	454	0.00902527	5	549	4637	23	4314	65	4379	106
CGGCGGGTTTACCC	0.00628931	1	158	0.00314465	1	317	0.00458716	1	217	58	104	64	129	68	65
CGGGCTGTCTGCCG	0.00806452	1	123	0	0	175	0.0239234	5	204	45	62	34	60	38	51
AGTCCGCCTCGGCC	0.00767263	3	388	0.0170648	10	576	0.0310559	20	624	192	569	157	641	154	620
CGTCCTCTTCAGCG	0.0387097	6	149	0.0145985	4	270	0.00692042	2	287	81	181	66	81	65	157
AATCCGGTTTGCAC	0.00363636	1	274	0.00617284	2	322	0.00220264	1	453	277	318	267	260	261	281
AATCGTGCTCACCC	0.0117253	7	590	0.00964187	7	719	0.00359712	3	831	307	136	268	190	231	207
AATGGTGCCTAGAC	0.00671141	2	296	0.0108225	5	457	0.0104348	6	569	278	162	265	333	244	262
AGGGGGCTTCGCAC	0.0078125	2	254	0.00694444	2	286	0.0241379	7	283	735	12	727	37	660	16
CGGCCGGCCCGCCC	0.0194175	2	101	0	0	284	0.00840336	2	236	58	187	51	130	53	108
AAGCCTGCTTACCC	0.015873	18	1116	0.0115237	18	1544	0.0134069	17	1251	516	1248	490	1226	454	1011
AAGGGTCTTCGCAG	0.00333333	1	299	0.00544959	2	365	0.00253807	1	393	208	73	199	44	185	18
CATCGTCCCTGGAC	0.184874	22	97	0.255952	43	125	0.412429	73	104	38	119	41	196	23	161
AAGCCTCCTTAGAC	0.0253767	32	1229	0.00639907	11	1708	0.00547809	11	1997	506	173	505	291	423	188
AAGCCGGTTTGGCC	0.00510204	1	195	0.0164474	5	299	0.0362319	10	266	227	163	211	183	217	129
AAGGGGCTTCGGCC	0	0	196	0.00314465	1	317	0.0207715	7	330	407	203	411	245	342	221
AATCGGCTCTGGAC	0.0113208	3	262	0.0291971	8	266	0.00240964	1	414	180	128	202	213	155	355
CATCGGGCCTACAC	0.00746269	2	266	0.00534759	1	186	0.0114943	3	258	123	162	134	259	119	181
CATCGTCCTTACAC	0.00570342	3	523	0.00729927	4	544	0.00532623	4	747	193	357	186	336	194	437
AGGCGGCTTTACAG	0.00520833	1	191	0.00358423	1	278	0.00554017	2	359	283	39	238	72	219	94
CGTGGTCCCTACCC	0.00985222	2	201	0.00849858	3	350	0.0160256	5	307	106	304	105	411	78	348
CAGCGTGCTTGGCG	0	0	101	0	0	105	0.00684932	1	145	41	33	47	62	36	67
AATCCGGCTTGCAG	0	0	191	0.0113208	3	262	0.0222222	9	396	244	104	198	73	199	92
CGTGCTGTCCACAC	0.00293255	1	340	0.0184049	9	480	0.00965251	5	513	105	122	90	119	86	176
AGGCCGGTCCAGAC	0.00296736	1	336	0.00428266	2	465	0.012474	6	475	223	37	187	76	175	60
CATCCGCTCTGGCC	0.00983607	3	302	0.0127796	4	309	0.00306748	1	325	107	917	94	1125	128	1307
AGTGCGGCTCAGAC	0.005	2	398	0.0143737	7	480	0.00674157	3	442	348	102	310	169	275	98
CAGCGTGCTCACAG	0.00295858	1	337	0.0110375	5	448	0.00445434	2	447	78	136	65	84	64	69
AGGGCGGCCTGGAG	0.0227273	3	129	0.0192308	2	102	0	0	98	556	15	559	16	453	15
AATGGGCCTCGGCC	0.0254237	3	115	0.0121457	3	244	0.0108696	3	273	237	280	251	297	249	203
AGTGGTCTCTAGAC	0.00854701	4	464	0.00645161	4	616	0.0102041	8	776	283	221	269	282	191	187
CAGCGGCCCTACCC	0.0103896	4	381	0.0100756	8	786	0.0048	3	622	135	271	132	340	107	366
AGGCGGCCCCAGCC	0.00539374	5	922	0.00491159	5	1013	0.00862069	10	1150	266	683	215	818	178	732
AATCGGGTCTGCAG	0.0357143	1	27	0.00740741	1	134	0.0121951	2	162	133	72	116	67	111	86
AGGGGTGCCTAGAC	0.00413223	1	241	0.0134048	5	368	0	0	361	216	127	242	85	210	91
CATGGGCCTCAGAG	0	0	76	0.0190476	2	103	0.00840336	1	118	71	82	78	121	54	120
CGTCCTCTCCACCG	0.0144928	4	272	0.00516796	2	385	0.0040404	2	493	103	158	115	156	77	129
CGGCGTCTCTAGAG	0.0296296	4	131	0.0192308	3	153	0	0	123	55	26	43	80	45	6
AGTCGTCTCTACAC	0.00437956	3	682	0.0204678	14	670	0.0135266	14	1021	324	241	281	226	250	348
CAGGGTGTTTGCCC	0	0	70	0.0289017	5	168	0.00555556	1	179	55	79	62	127	42	136
CGGCCGCTTTGGCC	0	0	56	0.00793651	2	250	0.00819672	1	121	59	139	55	217	48	119
AAGGGGCTTTGGAC	0	0	250	0.0115207	5	429	0.018711	9	472	1013	177	878	252	869	221
AGTGCTGCTCGGCG	0.00487805	1	204	0	0	225	0.00378788	1	263	110	40	125	42	81	36
AGTCGGGTCTGCCG	0.0111111	1	89	0	0	129	0	0	133	89	58	83	34	70	92
CATCCTCCCCGCCC	0.00457666	2	435	0.00246914	1	404	0.0265849	13	476	184	632	139	557	151	349
CGTGCGGTTTGGCG	0	0	22	0	0	70	0	0	63	38	41	38	84	29	68
AAGCCTGTCTGGCG	0.0137931	2	143	0.00657895	1	151	0.00956938	2	207	148	26	136	68	116	24
CGGGCTGCCCGCCC	0	0	113	0.00431034	1	231	0.0372671	6	155	64	237	54	126	58	131
CAGGCTCTCTAGCC	0.0231481	5	211	0.0186567	10	526	0.0141243	5	349	165	1098	146	1410	125	1357
CAGCCGCTTCGCCG	0.0188679	2	104	0.00338983	1	294	0.019685	5	249	79	82	99	110	71	55
AGTCGTCTCCGCCC	0.045584	16	335	0.00520833	2	382	0.00914077	5	542	158	36	134	99	122	69
AGTCCTCTTTACCC	0.00600858	7	1158	0.00811993	13	1588	0.0139104	27	1914	512	1679	493	1892	400	1992
CATCCGGTCCACCG	0.00615385	2	323	0.012987	4	304	0.0181406	8	433	109	95	107	187	86	132
AATGCGCCCTACAG	0.0040568	2	491	0.0046875	3	637	0.00514139	4	774	1245	159	1274	264	1100	263
CAGCGGGTTCAGCC	0.00534759	1	186	0.00992556	4	399	0.0158228	5	311	48	150	40	146	42	95
CATCGGGCCCGCAG	0.0120482	1	82	0	0	66	0.008	1	124	55	33	31	42	38	31
AATGGTGCTCGGAG	0	0	52	0.00746269	1	133	0.0515464	5	92	108	27	99	73	78	43
AAGGGTCTTCAGAC	0.00818331	5	606	0.00568828	5	874	0.00912779	9	977	333	130	327	149	282	111
CGTCGGGCCTAGCG	0	0	61	0.0103093	1	96	0.0298507	2	65	48	64	36	101	34	63
CATCGTCTTTAGAC	0.133152	49	319	0.0110193	4	359	0.0387597	20	496	124	437	148	541	113	646
CGGCCTGCTCACAC	0.00797872	3	373	0.0110935	7	624	0.00373599	3	800	96	102	80	107	69	113
CATCGGGTCCAGAG	0	0	23	0	0	46	0.05	4	76	47	53	62	45	42	101
AGGGGGGCTCAGCC	0	0	241	0.0122549	5	403	0.0027933	1	357	398	296	408	236	316	295
AGTCGGGTCCGCCG	0	0	53	0.00854701	1	116	0.0212766	4	184	68	13	70	62	68	26
CGGGCGCTTTGCAG	0	0	80	0.0070922	1	140	0	0	163	85	50	126	45	78	96
AGGGCTGTTCACAC	0.00691244	3	431	0.012987	9	684	0.00629723	5	789	395	60	386	81	359	106
AGGCCGGCTTGCAG	0.00892857	1	111	0	0	189	0.00609756	1	163	234	11	198	42	185	44
AAGGCTGCCCGCAC	0.00209205	1	477	0.00720461	5	689	0.0146628	10	672	274	39	288	41	272	62
AGGCGGGCTTGGCC	0.031746	2	61	0	0	148	0.015873	2	124	134	68	95	89	95	74
CGTGCTGCTCAGCG	0.0625	16	240	0.0144231	3	205	0	0	290	51	64	52	113	62	103
AGTCGTCCTCACAG	0.00849858	3	350	0.00716846	4	554	0.00608828	4	653	195	194	186	174	173	130
AGGCCGCTTTACCG	0.00819672	3	363	0.0167364	8	470	0.00652174	3	457	9238	113	10009	107	9264	79
CAGCCTGCTCACCC	0.0105541	4	375	0.00406504	3	735	0.00578035	3	516	125	398	111	682	112	582
CGGGCTGCCCAGAC	0.00515464	1	193	0.00344828	1	289	0.0102389	3	290	57	171	56	186	51	203
AAGCGGCTCTAGAG	0.00543478	1	183	0	0	271	0	0	233	221	51	206	83	200	81
AAGGGTCTTTAGCG	0.0152505	7	452	0.0103734	5	477	0.0214669	12	547	329	73	336	82	258	81
CGGGGTCCTTAGAC	0.00546448	1	182	0	0	281	0.0137457	4	287	84	207	68	256	61	313
AGGGCGCCCTAGCC	0.00528169	6	1130	0.00759975	12	1567	0.0132931	22	1633	2197	1025	2056	1260	1761	1037
AGGCCGGTTTACAG	0.00518135	1	192	0.0144092	5	342	0.00664452	2	299	375	49	353	62	332	43
AGTCGGCCCTAGAG	0	0	173	0.012766	3	232	0.0106952	2	185	180	115	167	162	138	121
CAGCGGCTCTGCAG	0.0103093	1	96	0.00591716	1	168	0.00666667	1	149	54	53	61	64	59	50
AATCGTGTCTGGAC	0	0	190	0.00843882	2	235	0.0118577	3	250	166	226	164	180	145	185
CGGCGTCTTTACCG	0	0	166	0.00655738	2	303	0.0138889	5	355	90	40	81	91	75	57
CGTCCGCCTTGGCC	0.00502513	1	198	0	0	248	0.00903614	3	329	83	620	64	668	65	580
CAGCCGCTCCGCCG	0.00923788	4	429	0.00897666	5	552	0.00932401	4	425	79	70	55	125	75	111
CATCGGCCCCGCAG	0	0	128	0	0	128	0	0	148	75	113	58	95	73	80
AGGGCTCCCTACCG	0.0150754	6	392	0.00916031	6	649	0.0125	8	632	595	37	507	113	432	74
AGGCGTCTCTAGAC	0.00280899	1	355	0.0117647	6	504	0.00932836	5	531	237	162	238	171	186	125
CATCGGCTCTAGAC	0.00311526	1	320	0.009375	3	317	0.0203562	8	385	118	352	107	384	114	490
AAGGGGGTCCGCAG	0.0124481	3	238	0	0	238	0.0045045	1	221	234	6	194	40	159	31
CATCGTCCCCAGAG	0	0	52	0.00892857	1	111	0.0194175	2	101	83	102	68	124	60	64
CATCGTCTTTGGAC	0.256983	46	133	0.171053	26	126	0.339921	86	167	55	239	43	265	39	347
CATCGTGTCCGGAG	0	0	25	0.0232558	1	42	0	0	42	39	55	19	37	28	105
CATCGGCTTCACCC	0.0143885	4	274	0.0151976	5	324	0.0104167	3	285	146	1960	142	1835	132	1897
CAGGCGCCCTGGCG	0	0	159	0.00390625	1	255	0.0109091	3	272	84	27	75	74	83	69
AATCCGCCTTGGAG	0.0117647	2	168	0.0046729	1	213	0.0160428	3	184	230	103	197	154	185	177
CATGGGGCTTGCAC	0	0	64	0.0136986	2	144	0.00790514	2	251	87	177	75	119	97	140
AATGGTGCCCAGAG	0	0	56	0.00588235	1	169	0	0	199	161	63	155	51	130	43
AGGCCTGCCTGCAG	0	0	168	0	0	257	0.00436681	1	228	176	65	146	28	150	74
AAGCCTGCTTGGCG	0.00510204	1	195	0.00704225	2	282	0.0123457	3	240	182	40	197	74	165	101
CATCGTGCCTACAC	0	0	189	0.00546448	2	364	0.0231579	11	464	113	182	101	286	110	253
CGTGCTCTTTAGCG	0.0147059	2	134	0.00387597	1	257	0.00724638	2	274	86	184	83	153	69	76
CGTCCGGTCCGCAG	0	0	49	0	0	100	0.0104167	1	95	35	65	37	43	31	23
CGTCGGGCCCGCCC	0	0	71	0.021978	2	89	0.0181818	3	162	35	16	43	62	46	51
CGTCGTCCCCGGAC	0.236264	43	139	0.248731	49	148	0.403846	84	124	24	58	16	66	21	50
AGTGGTGCTCGGCG	0.00909091	1	109	0.018018	2	109	0.00540541	1	184	69	55	71	43	44	5
AATGCTGCCTGCCG	0.00754717	2	263	0.0119403	4	331	0.00862069	4	460	254	103	244	102	241	66
AGTCGTCTCCAGAC	0.00647948	3	460	0.00559701	3	533	0.00541516	3	551	184	164	178	177	176	226
AATCCTGTCTAGAG	0	0	126	0.00952381	2	208	0.0106007	3	280	260	71	244	150	222	115
CATCCGCTCTACAG	0	0	206	0.0078125	2	254	0.00746269	2	266	204	379	206	337	175	333
CAGGCGGCTTGCCC	0.010101	2	196	0.0108303	3	274	0.0203252	5	241	113	55	97	221	82	133
CGTCGTCCTTGCAG	0.0149254	1	66	0	0	158	0	0	172	62	17	59	95	55	47
AATCGTCTTTGCCC	0.0100756	4	393	0.00423729	2	470	0.00322061	2	619	290	381	283	426	238	312
CATCCTGCCCACAG	0.0107527	4	368	0.0159236	5	309	0.0102302	4	387	100	115	118	236	92	184
AATGCGGTTCGCAC	0.00326797	1	305	0.00516796	2	385	0.00879121	4	451	444	85	447	134	345	103
CGGCCGCTCTGCCG	0.0145985	2	135	0.0141509	3	209	0.00847458	2	234	78	69	59	44	68	113
AATCCGCTCCGCCC	0.00746269	3	399	0.011215	6	529	0.0193798	10	506	368	262	311	399	309	348
AGGGCGCCCTAGAC	0.00406504	2	490	0.00378788	3	789	0.0158273	11	684	2474	198	2487	264	2151	218
CAGGGGCTTTAGAC	0	0	296	0.0130719	6	453	0.00219298	1	455	115	279	92	465	77	441
CGGGCGCTTTAGCG	0.025974	4	150	0.00763359	2	260	0.0106383	3	279	96	66	101	68	62	93
CAGCCTGTTTGCCG	0	0	196	0.0187793	4	209	0.00367647	1	271	75	60	86	104	59	57
CATGCTCCTTAGCC	0.00847971	14	1637	0.0121273	24	1955	0.00845411	21	2463	224	3476	184	3889	177	3658
CATCCGCCTCACCC	0.00931099	20	2128	0.0124564	25	1982	0.0117388	32	2694	222	3129	191	3576	202	4005
AGGCCTCTTCGGCG	0.00862069	1	115	0	0	189	0.0130435	3	227	128	10	123	6	109	67
CATCGTCCCTGCAC	0.0047619	1	209	0.0329218	8	235	0.00773196	3	385	73	228	86	138	71	253
CGGGGTCTTTAGAG	0	0	47	0	0	91	0	0	86	53	36	67	90	51	18
AAGCGTCTTTGCCG	0	0	284	0.0058309	2	341	0.0025974	1	384	220	14	201	43	197	113
CAGCGGGTTCGGAG	0	0	47	0	0	78	0.0140845	1	70	21	12	20	23	17	26
AAGCCTGTTCGGCG	0.00571429	1	174	0.0110497	2	179	0.00854701	2	232	125	62	130	37	116	49
CGTGGTCTCTGCAC	0	0	133	0.00549451	1	181	0.0225564	6	260	51	46	54	134	39	81
AAGGCTGCTCGGAG	0.0142857	3	207	0.0142857	3	207	0.0147059	2	134	164	15	150	23	138	17
AATCCGCCCCGCAC	0.003003	2	664	0.00845411	7	821	0.0137994	15	1072	335	222	299	369	283	394
AAGCGTGTTCACAC	0.00217391	1	459	0.00304878	2	654	0.00375	3	797	268	88	259	113	236	165
AGTCCGCCTCACAC	0.00388601	3	769	0.00898204	9	993	0.00454545	5	1095	351	163	348	220	310	215
CATGGTGTTCACCG	0.00990099	2	200	0.00961538	2	206	0.0261194	7	261	65	75	74	141	66	59
AGTCGGGCCCAGCC	0.00486224	3	614	0.00569801	4	698	0.00343643	3	870	153	834	147	1129	143	1010
CGGCGGGTTCACAC	0.00775194	1	128	0.011583	3	256	0.0125523	3	236	42	31	54	72	45	64
AATCCGGTTCGCAG	0	0	167	0.021645	5	226	0.021097	5	232	187	53	147	55	143	59
AATCCGGCCCGGCC	0.00890869	4	445	0.00725953	4	547	0.0105758	9	842	169	215	166	251	151	194
AGTCCTGTCCAGCG	0.00408163	1	244	0.00887574	3	335	0.0185471	12	635	141	110	136	62	124	94
CAGCCTCTCCGCAC	0.00619195	4	642	0.0075431	7	921	0.00421496	4	945	93	86	93	164	92	127
CAGCGTCTTCACCC	0.00743494	2	267	0.0125	7	553	0.00856531	4	463	113	134	92	179	79	146
CGGGCTGTCCAGAG	0	0	87	0.0130719	2	151	0	0	123	42	16	38	45	40	34
CAGGCTCTTCACAC	0.00471698	3	633	0.00618375	7	1125	0.0152526	16	1033	178	190	149	155	138	127
AATCCTGTCCACAG	0.00396825	2	502	0.00615385	4	646	0.0109671	11	992	263	196	258	178	246	264
AGTCCTGCCCAGCG	0.00646552	3	461	0.00608519	3	490	0.00211416	1	472	171	114	141	109	147	117
AGTGGGGTCTACAC	0.00699301	1	142	0.0167598	6	352	0.00890208	3	334	399	114	360	139	354	125
CGGGGGCTCCACCG	0	0	177	0.0078125	2	254	0.00438596	1	227	46	69	58	36	37	69
AGGGGTGTTCACAC	0.00729927	3	408	0.00890869	4	445	0.00650759	3	458	277	77	270	70	213	73
AGGGCGCTTCACCC	0.011782	8	671	0.0139027	14	993	0.0112994	10	875	3123	265	2881	453	2602	468
CGTCCGCCTTACCC	0.00983284	10	1007	0.0155139	24	1523	0.00906344	12	1312	211	2486	176	3004	174	3035
CGGCCTGTCTAGCC	0.00746269	2	266	0.00610998	3	488	0.0104603	5	473	74	293	64	327	66	452
AGGGGTGTCTGCAC	0.00561798	1	177	0.00413223	1	241	0	0	210	168	56	186	64	128	81
CGGCGTCTCCGCAC	0.008	2	248	0.00968523	4	409	0.00255754	1	390	38	78	23	44	31	58
AATGGGCTCCAGAG	0.0111111	2	178	0.00515464	1	193	0.00873362	2	227	258	133	228	113	221	109
AATGCTCCCCAGCG	0	0	665	0.0121951	11	891	0.0123278	17	1362	317	139	311	194	300	157
AATCCGCCCCAGAC	0.00873786	9	1021	0.00848896	10	1168	0.0156006	20	1262	388	403	388	429	331	417
AAGCCTGTCTGGAG	0	0	140	0	0	164	0.00819672	1	121	152	46	105	50	125	25
CGTGGGGCTCAGCC	0	0	190	0.00285714	1	349	0.00309598	1	322	55	671	61	667	39	597
CGGCGGCTCCAGCC	0.00769231	1	129	0.0248447	8	314	0.00395257	1	252	45	292	65	431	39	382
AGGCCTGCTTACAC	0.0034904	2	571	0.0144168	11	752	0.00384615	3	777	410	158	391	137	367	91
CGTGCTGTTTACAC	0.0096463	3	308	0	0	417	0.00496278	2	401	125	143	129	250	127	207
AGTCGGGTCTAGAC	0.0215517	5	227	0.00967742	3	307	0.00769231	3	387	139	195	160	246	143	244
CGGCGGGCCCAGCC	0.00564972	1	176	0.0107914	3	275	0.0405904	11	260	41	219	44	274	39	214
AAGCGTCTTCAGCG	0.00884956	2	224	0.0102828	4	385	0.0257009	11	417	211	24	180	78	155	44
AGGCGTCCCCAGCC	0.0181159	5	271	0.0217755	13	584	0.0107759	5	459	235	138	211	163	181	218
AATCGTGTCCGGCC	0	0	87	0	0	167	0	0	197	125	148	113	179	130	189
AAGGGTCTCCACCG	0.00294118	1	339	0.0116473	7	594	0.00172117	1	580	354	67	314	84	260	89
AGTGGTGCTTAGCC	0.0099889	9	892	0.00527983	5	942	0.0096463	12	1232	230	1020	224	1498	183	1145
AGTCCTGCTCGGCC	0	0	220	0.00480769	2	414	0.00207039	1	482	144	359	127	421	107	222
AGGCGGCCCTACCC	0.00744417	6	800	0.0109671	11	992	0.00389105	4	1024	388	786	345	884	306	955
CAGCGTGTCTAGCG	0.00943396	1	105	0.0171429	3	172	0.0169492	3	174	64	27	60	106	47	31
AGTGCGGTTCAGCG	0.00371747	1	268	0.00699301	2	284	0.00229885	1	434	289	128	271	125	208	38
CGGCGTCTCTACAC	0.00465116	1	214	0.00907441	5	546	0.00847458	5	585	96	192	89	51	78	161
AATCGTGTCTAGCG	0	0	201	0	0	234	0.00623053	2	319	191	101	161	99	155	72
AGTGCTCTCTACAG	0.0143149	7	482	0.00734214	5	676	0.0153689	15	961	371	154	381	176	335	203
CGGGGTCCCCACCC	0	0	209	0.0187668	7	366	0.00558659	2	356	103	117	84	105	73	110
AGTCGGGCCCGCCC	0	0	72	0.00645161	1	154	0.0189873	3	155	144	96	131	76	118	118
AAGGCTCCTCACCG	0.00146628	1	681	0.00749766	8	1059	0.00669216	7	1039	539	73	524	67	410	101
CGGCGGCTCTGGAC	0.0140845	1	70	0.010989	1	90	0.0142857	2	138	38	100	33	109	37	106
CGTGCGGTCCGCAG	0.00925926	1	107	0	0	96	0	0	85	44	38	29	49	27	45
CGTCGTGCCTGGAG	0.0357143	1	27	0.0576923	3	49	0	0	44	30	87	30	52	23	28
AAGGCGCTTTGGAC	0.0407609	15	353	0.0172084	9	514	0.00943396	6	630	4187	249	3963	275	3838	225
CATGGTCCCTACCG	0	0	201	0.00847458	2	234	0.00815217	3	365	122	152	124	192	92	241
AGTGGGGCCCGCCC	0.021645	5	226	0.00854701	2	232	0.00940439	3	316	823	56	797	93	847	91
CATCGGGTCCGGAC	0.101695	6	53	0.0120482	1	82	0.0898204	15	152	36	124	25	112	18	43
AAGCCTCCCTACAG	0.00300752	2	663	0.00306435	3	976	0.00671785	7	1035	536	132	449	124	457	189
CAGCGGGCCCAGCG	0	0	109	0.017341	3	170	0	0	184	34	15	32	65	38	59
AGTCGGCCCCGGAG	0.00925926	1	107	0.0288462	3	101	0	0	77	74	92	78	41	64	45
AGGGCGGTTTAGAC	0.00793651	2	250	0.0120482	5	410	0.00978474	5	506	1656	142	1603	232	1395	166
CGTGGGGCTCGCAG	0	0	26	0	0	66	0.0106383	1	93	34	23	30	32	30	48
CATGGTCCTCGCAC	0.0131579	3	225	0.00316456	1	315	0.0352304	13	356	95	154	75	206	85	102
AGGCCGGCCCGCCC	0.00858369	2	231	0.0146628	5	336	0.00970874	3	306	175	122	176	104	150	72
AGGGCGGCCCGCCC	0.0049505	1	201	0.00591716	2	336	0.00295858	1	337	1080	41	1120	128	899	59
CGTGCGCTTTGCCC	0	0	139	0.0164474	5	299	0.0110701	3	268	68	175	95	274	75	290
CATCGTCCTCACCC	0.00809717	4	490	0.0190972	11	565	0.00716332	5	693	160	602	142	706	148	605
CGGGCTGTCTACCC	0.00512821	1	194	0.00934579	3	318	0	0	219	111	351	85	298	82	289
AGGCCGGCTTAGAG	0.012987	3	228	0.00923788	4	429	0.00911854	3	326	229	39	175	36	191	74
CGGGGGCCTTAGCG	0	0	56	0.00574713	1	173	0	0	153	50	130	50	137	37	54
CGTCGTGTTTAGAC	0.0179641	3	164	0.0034965	1	285	0.00490196	1	203	59	213	59	187	50	349
AATGCTCCCCGCAG	0.00603622	3	494	0.00886263	6	671	0.00494438	4	805	268	93	291	170	262	63
AGGGCTCTCTGGCC	0.0144404	4	273	0.0139665	5	353	0.00566572	2	351	312	136	303	216	236	152
AAGCGGCCTTGGAC	0.0321101	7	211	0.00299401	1	333	0.00261097	1	382	226	145	208	204	158	184
AAGGGGCCCCGGCC	0	0	154	0.00911854	3	326	0.00589971	2	337	444	267	394	235	354	187
AATCCTGTTCGCAG	0.00371747	1	268	0.00273224	1	365	0.00886918	4	447	179	54	179	67	165	107
AATGCGGTTCGGCG	0	0	205	0.0121951	2	162	0.00634921	2	313	300	111	255	89	274	76
CAGGCGGTTCACCC	0.00200803	1	497	0.0110664	11	983	0.0078125	6	762	107	279	106	407	99	319
AAGGGGGTCTAGAG	0.00970874	1	102	0.00529101	1	188	0.0333333	4	116	384	62	387	54	275	40
CAGCGTCCTCGCAC	0	0	320	0.0121317	7	570	0.0278689	17	593	74	43	83	68	63	50
AATCGTCTTCAGAG	0.00588235	1	169	0.0049505	1	201	0.0107527	3	276	225	32	193	99	209	116
CAGCCTGCTTGCAC	0.00588235	2	338	0.00959693	5	516	0.0154143	8	511	90	132	94	60	86	99
AATCGTGCTCGGAG	0	0	81	0	0	94	0.0147059	1	67	87	54	75	66	78	61
CGGGCGGTTTAGAC	0.00595238	1	167	0.00431034	1	231	0.0263158	6	222	87	206	68	134	61	151
AGTCCTGTTCAGAC	0.00508475	3	587	0.00536913	4	741	0.0134529	12	880	197	243	197	262	180	336
AGGCCGCCTCAGCC	0.00872093	12	1364	0.0049505	9	1809	0.0109469	20	1807	366	1079	290	1138	264	1106
AAGGCGCCTTGGAC	0.00338983	1	294	0.00410678	2	485	0.00604839	3	493	1608	221	1525	230	1389	305
CGGGGTCCTTGCAG	0	0	117	0	0	136	0	0	112	61	62	45	68	44	73
CGTCCGGCCCACAC	0.00816327	2	243	0.00469484	2	424	0.00469484	2	424	94	182	84	132	84	66
AAGCGGGCCCGCCG	0	0	77	0.00829876	2	239	0.00469484	1	212	129	42	122	32	122	33
CAGCCTCTCCAGCC	0.00865801	2	229	0.0147679	7	467	0.00990099	3	300	147	428	130	588	107	643
AGTGGTGCCCACAG	0.00342466	1	291	0.00512821	2	388	0	0	383	158	94	153	67	142	127
CGTCGGCCCTACCG	0.00485437	1	205	0.0181159	5	271	0.00625	2	318	92	85	90	168	69	270
AAGCCGGCTTGCAC	0.00673401	2	295	0.0123153	5	401	0.0111857	5	442	341	54	339	110	278	74
AGTCCTCTCTGCAG	0.0166667	5	295	0.0144928	5	340	0	0	415	185	77	181	115	160	131
AGGCCGGTCCACCG	0.00413223	1	241	0.0114286	4	346	0.0333333	12	348	792	41	809	47	771	62
AGGGCTGTCCAGCC	0.0140449	5	351	0.00992063	5	499	0.00515464	3	579	335	183	264	163	232	205
AAGGGGGTCTAGAC	0.00925926	3	321	0.00220264	1	453	0.00665557	4	597	511	241	466	196	458	203
AAGGGTGTCCACCG	0.00677966	2	293	0.00561798	2	354	0.00980392	4	404	188	19	220	61	189	26
AGTGGTGTTCGCCG	0.00571429	1	174	0.0122699	2	161	0.00943396	2	210	75	105	75	16	70	59
CGTCCTGCTTGGCC	0	0	92	0.0612245	9	138	0	0	83	74	543	68	689	63	532
CAGGGGGTTTGGCG	0	0	41	0	0	72	0	0	50	40	60	43	80	30	37
AATGCTGCCCGGCC	0.00598802	2	332	0.00879765	3	338	0.0124688	5	396	256	309	229	434	187	509
CGTGGGGTTCACCG	0	0	89	0.0252101	3	116	0	0	143	38	32	40	100	39	49
AAGGGTGCTTGGAG	0.0131579	1	75	0	0	126	0.0135135	2	146	177	35	178	44	129	39
AAGCCTGCCCACAG	0.00607287	3	491	0.0149068	12	793	0.0195599	16	802	309	182	304	76	269	138
CGGCCTCCCTAGAG	0.003663	1	272	0.00358423	2	556	0.0106195	6	559	68	91	68	94	56	31
AGTGGTCCCTGCAC	0.00584795	1	170	0	0	369	0.0143198	6	413	199	163	184	173	172	67
CGGGCTCCCCAGCG	0.00446429	1	223	0.00595238	2	334	0.010929	4	362	57	24	50	61	59	92
CGGGGTCCCCGGCC	0	0	34	0.0229885	2	85	0	0	103	43	51	45	61	23	68
CATCGGCCTTGGAC	0.00735294	1	135	0.00552486	1	180	0.00416667	1	239	84	160	78	156	69	140
AATGCTCCCTAGAG	0.00675676	2	294	0.0143149	7	482	0.00718133	4	553	422	208	419	114	334	181
CAGCCGGCTCGGAG	0	0	188	0.00784314	2	253	0.00393701	1	253	31	56	33	36	26	53
AGTCGGCTTTACAC	0.0113379	5	436	0.00978474	5	506	0.0117647	9	756	341	176	295	172	290	249
CAGGGGGCCCACAG	0.00704225	1	141	0.0037594	1	265	0.00393701	1	253	76	144	42	87	51	27
AGGCCTCCTCGCAG	0.011811	3	251	0.00284091	1	351	0.0210843	7	325	203	68	184	43	148	8
AATGCTCCCCACCC	0.00520156	4	765	0.00729335	9	1225	0.00846024	10	1172	643	464	598	588	566	420
AGTGCGGTCCGCAG	0	0	115	0.0122449	3	242	0	0	222	170	39	185	71	156	55
CGTCGTGTTCGCCC	0.0166667	1	59	0.00854701	1	116	0.00847458	1	117	37	76	36	59	25	63
CGTGCGGCCTAGAG	0.00892857	1	111	0	0	135	0.0106383	1	93	50	88	55	62	57	69
AGTGCTGCCCGGAG	0	0	64	0	0	129	0.0078125	1	127	92	48	110	39	87	25
CAGCCTCTCCGCAG	0.0030581	1	326	0.00163934	1	609	0.010084	6	589	66	86	65	64	80	48
AGGGGTCCTCACCC	0.0120482	5	410	0.005997	4	663	0.00886525	5	559	399	114	395	85	340	91
AGTCGGCCCCGCAG	0	0	128	0	0	200	0	0	141	114	52	122	46	91	18
AGGCCGGTCTGGAG	0	0	72	0.0150376	2	131	0	0	128	93	39	103	12	102	23
AGGCGTCCTTGGCC	0	0	182	0.00423729	1	235	0.0042735	1	233	207	269	167	225	158	226
AAGCCTGTTCAGAC	0.00148588	1	672	0.00799087	7	869	0.0101925	9	874	313	146	329	181	263	168
AGTCGTCTTCGCCG	0.00540541	1	184	0	0	259	0.0118694	4	333	108	57	118	81	87	44
AGTCCTCTTTAGAC	0.0377868	28	713	0.00609756	6	978	0.00599829	7	1160	417	465	416	550	362	582
AGGGCGGCCCAGCC	0.00707547	3	421	0.00724638	4	548	0.00753296	4	527	1210	491	1088	508	940	650
CAGCGTGCTCGCAC	0.00662252	2	300	0	0	349	0.00514139	2	387	56	47	45	48	54	112
AATCGGCCTCGCAC	0.00477327	2	417	0.0132159	6	448	0.00517241	3	577	245	134	234	132	224	204
AATGCTGCCCGCCC	0	0	323	0.00469484	2	424	0.00434783	2	458	318	214	282	152	248	236
AGTGGGGTTTGCAC	0	0	147	0.00512821	1	194	0.00819672	2	242	239	23	274	84	212	95
CAGCCGCTCCGCCC	0.00974026	3	305	0.00970874	5	510	0	0	347	117	252	94	273	85	296
AGTCGTGCCCGGAC	0.0070922	1	140	0.00925926	2	214	0	0	226	101	194	74	87	81	95
AATCGTCTTTGCCG	0.00653595	2	304	0.00615385	2	323	0.0125261	6	473	238	124	231	127	178	226
AGGGCTCTCCACCC	0.00689655	4	576	0.0159744	15	924	0.0212766	20	920	581	120	525	211	424	119
CAGGCGCCCCACAC	0.00805153	5	616	0.00286807	3	1043	0.0120603	12	983	164	169	178	268	139	106
AATGCTCCTCGCCC	0.0043956	2	453	0.00578035	4	688	0.0178571	13	715	400	160	386	300	305	154
CATCCTGTTTACCC	0.00259067	1	385	0.0160584	11	674	0.0223325	18	788	233	1075	163	1274	178	1182
AATCGTCTTTACCC	0.00454545	3	657	0.0147895	13	866	0.00204708	2	975	519	792	475	1120	428	1288
AGTCGTGCTCACAG	0	0	227	0.00854701	3	348	0.0124481	6	476	159	91	155	153	140	178
CGGCGTCTCCACAG	0.0162602	4	242	0.0112613	5	439	0.015873	7	434	53	57	59	37	39	35
CAGGCTCTTCACCC	0	0	317	0.0136799	10	721	0.0103093	5	480	171	724	148	752	144	689
AATGCTGCCTAGAG	0	0	154	0.00625	2	318	0.0116732	3	254	315	103	311	93	253	93
AGGGCGGCTTGGCG	0	0	31	0.00763359	1	130	0	0	115	899	17	766	28	684	33
CATGGGGTCTGGAC	0	0	76	0	0	56	0	0	72	35	131	22	111	26	109
AAGGGTGTCCAGCG	0.00813008	2	244	0.0107914	3	275	0.0102302	4	387	172	75	157	57	125	65
CGGCCTGTTCGCCC	0	0	78	0.0102564	2	193	0.0150376	2	131	46	70	52	152	48	209
CATGGTGCCCGGCC	0	0	25	0.0363636	2	53	0	0	58	46	327	41	402	42	445
AATCGTGTTCAGCC	0.0130548	5	378	0.00479616	2	415	0.00603318	4	659	241	750	200	1240	170	1040
AGTCGTCTTTGCCG	0.0181818	2	108	0.00769231	2	258	0.00625	2	318	145	53	159	89	141	83
CGGCGGCCTTGCAC	0	0	137	0.00431034	1	231	0	0	203	47	70	58	97	49	73
CAGGGGGCCCGGCG	0	0	58	0.0102041	1	97	0	0	126	31	105	24	18	22	38
AAGCCTCCTTAGAG	0.00600962	5	827	0.0105727	12	1123	0.00391389	4	1018	403	154	390	131	328	118
AGGGCTCTCTACAC	0.00912647	7	760	0.00801603	8	990	0.00377358	4	1056	659	132	711	134	582	83
CAGCGGCTTTAGCC	0.00826446	2	240	0.00419287	2	475	0.0198675	9	444	93	457	98	652	93	599
CAGCGTGCTTACCC	0.0166667	5	295	0.0102564	6	579	0.00990099	4	400	108	356	111	402	104	480
CGGCGTGTCTGCCG	0.0133333	1	74	0	0	130	0.0223881	3	131	32	11	23	54	17	20
AATGCGCTTCACCG	0.0310633	26	811	0.0122087	11	890	0.0140612	17	1192	55052	134	51789	145	59109	204
AAGGCGGTTTGCAG	0	0	201	0.00813008	2	244	0.00369004	1	270	3093	65	3147	38	2953	31
AGTCGTGTTCGGCC	0	0	59	0.00793651	1	125	0	0	137	81	161	68	169	83	105
CGTGGTCTCTACCC	0	0	141	0.00309598	1	322	0.0132159	3	224	99	294	79	247	85	268
CAGGGGGCTTGGCG	0	0	26	0	0	71	0	0	89	27	48	35	57	35	34
CAGGCTCCTTGGCG	0.00581395	1	171	0.00569801	2	349	0.00307692	1	324	131	88	126	116	114	124
CAGCCGGCTTGCCG	0.00529101	1	188	0.0147783	3	200	0.00485437	1	205	204	58	206	85	185	36
AGGGCGCCTCACCG	0.00630915	2	315	0.0158228	10	622	0.00986842	6	602	2620	71	2698	62	2348	141
AATGCTCTTCGCCG	0.00573614	3	520	0.00884956	5	560	0.00421348	3	709	266	113	277	100	226	86
CAGCGTCCTCAGCC	0.167598	30	149	0.036855	15	392	0.0881356	26	269	102	338	103	345	58	254
CATCGTCTTCGCAC	0.011976	2	165	0.00732601	2	271	0.00835073	4	475	97	70	82	205	59	213
AAGGGGGCCCACCC	0.00643087	2	309	0.00471698	3	633	0.00657895	4	604	589	35	519	77	423	111
AATCGTCCTCGCCC	0	0	393	0.0124777	7	554	0.00260078	2	767	255	281	215	219	213	165
AGTCCGGTCTGCCG	0.0060241	1	165	0.00436681	1	228	0.00549451	1	181	137	24	139	89	121	67
CAGGGGCTCCGGAG	0.016129	1	61	0.0240964	2	81	0	0	92	31	14	23	48	33	29
AATGCGCCTCGGCC	0.00366748	3	815	0.011236	11	968	0.00906618	10	1093	614	405	576	551	503	498
CATGGGCTTTGGCC	0.0203046	4	193	0.00699301	1	142	0.0154639	3	191	72	736	50	810	61	772
CATCCGGCCCGCCG	0.0110497	2	179	0.00537634	1	185	0	0	188	72	101	86	117	79	59
AGGCGGCCCCGGCC	0	0	162	0.00757576	2	262	0.00434783	1	229	142	159	126	269	123	131
AGTGCGCCCCGCAC	0	0	317	0.00689655	4	576	0.00271003	2	736	421	147	387	153	336	57
CATGGGCTTTGGCG	0.0277778	2	70	0	0	47	0.157895	12	64	57	82	45	78	51	171
AAGGCTGCCTGGCG	0.0909091	11	110	0.0185185	4	212	0.016129	4	244	241	47	256	55	230	27
AGTGGGCTCTGGCG	0.015873	2	124	0.00892857	1	111	0	0	145	114	31	131	49	102	31
AATGCGGCCTGCAG	0.00555556	1	179	0.00881057	2	225	0.020202	6	291	1343	89	1237	98	1283	112
CAGCCTGCCTACAC	0.00583658	3	511	0.00545256	5	912	0.0076087	7	913	176	233	136	207	144	248
CGTGCTGCTTAGCC	0.00980392	8	808	0.0116383	13	1104	0.023622	27	1116	120	1280	110	1504	90	1299
AGGGGGCCTTACCC	0.00470588	2	423	0.0060241	5	825	0.00168919	1	591	2623	254	2775	383	2607	310
CGGGCTGCCTGGCC	0	0	10	0	0	85	0	0	79	40	175	46	130	47	101
CATGCTCTCCGGAG	0	0	87	0.010989	1	90	0	0	101	56	102	44	104	49	47
AAGCGTGCCCGCCG	0.00833333	2	238	0.00344828	1	289	0.00852273	3	349	147	40	144	45	116	16
CGGGCTCCCTACCC	0.00492611	2	404	0.0167742	13	762	0.00172712	1	578	157	547	125	637	120	577
AGGGCTCTTCGGAG	0	0	181	0	0	148	0	0	197	165	18	181	22	130	18
CGGCCTGTCCGGCC	0	0	38	0	0	93	0	0	80	28	112	40	92	38	44
CATCGTGTCCACAG	0.0121212	2	163	0.015625	3	189	0.00536193	2	371	74	111	53	182	64	100
AGTGGTCTCCACAC	0.0114943	6	516	0.0132053	11	822	0.00544662	5	913	283	83	241	170	200	208
AGGCGTCTTCACCC	0.00260417	1	383	0.0120846	8	654	0.00772201	4	514	265	110	238	150	217	93
AGTGGGCTTTGCCG	0.00571429	1	174	0	0	170	0.00930233	2	213	413	20	392	104	330	103
AATCGTCTTTGGAC	0.00617284	2	322	0.00938967	4	422	0.00865052	5	573	257	236	228	346	218	336
CGGGCGCCTCAGCG	0	0	199	0.00884956	3	336	0.0194175	6	303	61	44	54	48	39	71
AGTCGTGTTTAGCG	0.0243902	3	120	0.0138249	3	214	0.00454545	1	219	138	85	118	82	127	141
CAGGCTCTTTACCC	0.00326797	2	610	0.00864553	9	1032	0.00239234	2	834	199	387	190	521	174	501
AGTGGTGTTCACCC	0.00552486	2	360	0.0110803	4	357	0.0177665	7	387	164	138	194	152	143	88
AATGGGGCCCGCCG	0	0	143	0.00401606	1	248	0	0	340	215	19	212	41	200	138
AAGGGTGTTTGCAC	0.00757576	2	262	0.00576369	2	345	0.00707547	3	421	290	50	260	68	223	45
CGTGCGGCTCGCAC	0.0205479	3	143	0.00862069	2	230	0.00833333	2	238	50	60	57	103	61	78
AGGCGGCTCTGCAC	0	0	159	0.00490196	1	203	0.0102564	2	193	149	18	186	41	173	51
CGGCCTGCCCGCAC	0.00696864	2	285	0.00242718	1	411	0.00936768	4	423	54	72	48	136	50	26
CATCCTCTCCGGAC	0	0	302	0.0120482	4	328	0.0273349	12	427	80	171	101	193	83	191
CGTGCGCCTCGGAG	0	0	16	0.0116279	1	85	0	0	81	34	53	35	34	41	64
CGTCCGGCTCGCAG	0	0	50	0.0148148	2	133	0.0179641	3	164	39	67	41	64	31	45
CGTGGGCTCCGGCG	0	0	86	0	0	70	0	0	79	25	39	26	102	25	26
AAGCGTGCTTACCG	0	0	372	0.00900901	4	440	0.00833333	5	595	295	47	251	83	231	69
CATGGGCCCTACCC	0.00343643	1	290	0.0075188	2	264	0.00819672	3	363	154	577	130	726	134	694
AGTCCGGTTCGCAG	0.00729927	1	136	0.0222222	3	132	0.021978	4	178	117	30	93	31	85	66
AGTCCTGCCTGCAG	0.00609756	1	163	0	0	247	0.0234114	7	292	168	33	143	110	150	86
CGGCGTCTTTGGAG	0.0178571	1	55	0	0	89	0	0	85	27	24	30	20	17	14
CGTGGGCCCTGGCG	0	0	68	0.0210526	2	93	0	0	74	35	34	18	40	22	113
AAGGGTGTCTGCCC	0.0178571	2	110	0.0212766	5	230	0.00331126	1	301	205	57	218	52	177	57
CGGGGGCCCCAGAG	0.0217391	1	45	0	0	104	0	0	94	38	49	38	42	35	43
CGTCCGGTCCGGCC	0	0	301	0.00294118	1	339	0.0145631	6	406	40	375	56	476	26	494
AATGGTGTTTGGCC	0.00546448	2	364	0.0140845	5	350	0.00613497	3	486	182	608	180	590	145	661
CAGGCTCCCTAGAC	0.0103627	2	191	0.00652529	4	609	0.00191205	1	522	137	447	163	409	129	486
CGTGGGGCTCACAG	0	0	57	0	0	150	0.00609756	1	163	48	38	37	77	52	70
CAGCGGCCCCGCCG	0.0472103	11	222	0.0217391	8	360	0.0134048	5	368	69	53	64	80	42	36
AAGCGTCTCCACAC	0.00512164	4	777	0.0059727	7	1165	0.00318218	4	1253	380	106	347	117	318	93
AGGGGGGCCCAGCG	0.179245	19	87	0	0	143	0	0	147	295	12	247	22	191	12
AATCGTCTTTACCG	0.00613497	3	486	0.0133111	8	593	0.00689655	6	864	419	182	344	189	316	217
AATGGGCCCCGCCG	0.00775194	2	256	0.0163488	6	361	0.0240385	10	406	402	47	423	61	362	80
AATCCGCCTCGCCC	0.00443131	3	674	0.00865266	7	802	0.00561167	5	886	323	281	304	327	288	351
AGGCCGGTTCACAC	0.00662252	2	300	0.00495868	3	602	0.00601202	3	496	257	59	276	117	222	41
AGTCCGGCTTACAG	0	0	259	0.0162602	6	363	0.0121065	5	408	276	98	288	190	263	178
CGTGCTCTCTAGCC	0.00692042	2	287	0.01002	5	494	0.028626	15	509	112	1373	112	1191	109	1209
CGGCGGCCTTGCCC	0	0	74	0.0229885	4	170	0	0	120	82	83	62	86	69	110
CGTGCGCTTCGGAC	0.0309278	3	94	0.00581395	1	171	0.00534759	1	186	44	152	25	105	43	60
CATGGGCCTCGGCC	0	0	58	0.00840336	1	118	0	0	84	66	334	49	277	60	311
CATCCGGTCTGGCG	0.031746	2	61	0	0	63	0.0333333	5	145	54	29	39	84	40	72
CAGCCTCTTTAGCC	0.00968992	5	511	0.0124402	13	1032	0.0252101	21	812	132	691	141	896	138	700
CGGGCGGCTTACCC	0.0071048	4	559	0.00680934	7	1021	0.0111336	11	977	124	815	124	974	115	920
AGGCGTGTCCAGAC	0	0	181	0.00630915	2	315	0.00746269	3	399	135	142	125	87	127	71
CATGCGGTCCAGCG	0.00613497	1	162	0.0151515	3	195	0.0255474	7	267	65	113	49	114	47	113
CAGCCGCCTTACAG	0.00346021	2	576	0.00886076	7	783	0.0121622	9	731	144	132	151	199	132	263
AAGCGGGCTTGGCG	0.0140845	1	70	0.0180723	3	163	0.0588235	6	96	113	33	102	28	89	108
CGGGGGCTTTACAG	0.008	1	124	0	0	177	0.0187793	4	209	88	75	70	74	71	99
CATCCTGCCCAGCG	0.0104712	2	189	0.00766284	2	259	0.015625	5	315	94	198	91	152	76	143
AATGGGCCCCGCAG	0.010989	3	270	0.0103093	3	288	0.0112045	4	353	253	55	228	97	184	66
CGGCCGCCCTAGAG	0.00684932	2	290	0.00665188	3	448	0.0350877	12	330	81	59	55	92	67	45
AGGCCTGTTCGGCC	0.00487805	1	204	0.00958466	3	310	0.00436681	1	228	151	50	119	146	105	126
AAGCGTGCCTACAC	0.0177778	8	442	0.00723589	5	686	0.0089172	7	778	348	97	351	116	309	175
CATGCTGCTCGGCC	0	0	70	0.0169492	3	174	0.0236686	4	165	62	551	55	701	68	516
CGGCGTCTTCGCAC	0.00617284	1	161	0.013245	4	298	0.00363636	1	274	37	62	38	36	36	54
CGGCCGGTTTGGCC	0	0	60	0.00704225	1	141	0	0	113	42	164	31	154	33	192
CATGCGCTTCACCG	0.00558659	2	356	0.0097561	4	406	0.017301	10	568	683	159	673	178	667	164
AATGCTGCCTACCC	0.00179533	1	556	0.0108108	10	915	0.00322581	3	927	607	410	547	470	452	444
AAGGCTCTTTGGAG	0	0	274	0.0105263	3	282	0	0	233	302	100	288	50	261	63
CGTCGTCCTTGCAC	0.00393701	1	253	0.0104167	3	285	0.00309598	1	322	68	128	61	109	74	166
CGTCCTCCCCGGAG	0.00869565	1	114	0.00787402	1	126	0.0105263	1	94	45	42	46	63	43	37
CATCGGCCCCAGCG	0.0138889	2	142	0.0118343	2	167	0.0044843	1	222	83	91	71	174	76	137
AGTCGTGTCTGGCG	0	0	69	0.0078125	1	127	0	0	164	62	12	70	69	39	69
CGGGCGCCTTACCC	0.016684	16	943	0.00940439	15	1580	0.0233036	34	1425	172	1361	158	1731	149	1423
AGGCCGCCCCGGCG	0	0	154	0.00952381	2	208	0.0149254	3	198	152	11	130	59	111	35
AATCGGCCTCACAC	0.0243902	16	640	0.0119904	10	824	0.00717131	9	1246	376	179	313	268	319	154
AAGGCTGCCCAGAC	0.00690846	4	575	0.00813008	7	854	0.00464684	5	1071	410	154	396	213	312	114
CGTGGGGCCTGCCG	0	0	20	0	0	63	0.00961538	1	103	32	63	28	103	36	58
CGTCGGCTCCACAG	0.00561798	1	177	0	0	184	0.0136986	3	216	61	58	46	79	41	110
AAGCGGCCTCGCAC	0.00864553	3	344	0.010395	5	476	0.0110375	5	448	273	35	313	30	269	110
AATCGTCCCTAGCC	0.0316901	9	275	0.00841751	5	589	0.00706714	4	562	341	1947	353	2370	346	2128
AGGGGGGTTTGCCG	0	0	85	0	0	104	0	0	153	1149	35	1014	39	933	44
AGGGCGGCCTAGCC	0.00792393	5	626	0.00809249	7	858	0.014742	12	802	1560	498	1533	499	1268	601
CGGCCGCTTCAGAG	0.0104167	2	190	0.00475059	2	419	0.00735294	3	405	47	73	52	59	51	43
CATCGTCCTTACAG	0	0	283	0.011194	3	265	0.0171569	7	401	160	299	134	396	145	383
AGTCGGCCCTACAC	0.00856531	4	463	0.00322581	2	618	0.00147929	1	675	306	94	299	163	284	237
CGTGGGGTCCACAC	0.015748	2	125	0.0045045	1	221	0.00363636	1	274	58	149	45	114	46	135
AAGGGGGCCTAGCC	0.0108696	6	546	0.0027248	2	732	0.00131579	1	759	590	626	549	769	470	759
AGTCGTCTTCACAG	0.0154321	5	319	0.00419287	2	475	0.0140625	9	631	190	73	195	128	152	194
CGTCGGGTCCAGCG	0.0666667	1	14	0	0	93	0.0103093	1	96	28	30	30	49	31	96
CAGGCTGCCTGGAG	0.010582	2	187	0	0	200	0	0	230	49	8	53	41	44	66
CGTCCTCCTCACCG	0.0192926	6	305	0	0	521	0.00519031	3	575	105	176	112	162	95	172
AATGGTGCTCGCAG	0.00380228	1	262	0.0107143	3	277	0.00452489	2	440	152	99	143	61	115	59
CGTGCTCCCCACCC	0.0074813	3	398	0.0124031	8	637	0.0271739	15	537	141	817	167	1060	129	959
AGGGGTCTTCAGAG	0.00961538	2	206	0.00327869	1	304	0.009375	3	317	229	12	227	64	173	51
AGTGCGGCTTACAG	0.0101523	2	195	0.0109409	5	452	0.00214133	1	466	608	126	603	161	488	136
AATGGTCCCTACCG	0.00401606	2	496	0.00988468	6	601	0.0158192	14	871	381	100	383	164	302	204
AGTGCGCTTTGCAC	0.0126183	4	313	0.0124224	6	477	0.010101	5	490	669	129	658	174	611	145
AAGGCGGTTCACAC	0.0106007	6	560	0.00759494	6	784	0.013253	11	819	1624	124	1557	128	1316	168
AGTCGTCTCTACAG	0.00334448	1	298	0.012024	6	493	0	0	562	238	156	199	150	206	149
AGGGCTCCTCACAG	0.0221811	12	529	0.0125874	9	706	0.00721501	5	688	493	116	499	83	401	72
CGGGGGGTCCGGCG	0	0	38	0	0	44	0.118421	9	67	19	8	15	28	13	3
AAGCCGGCCTGGAG	0	0	113	0	0	162	0.0102041	2	194	158	25	164	36	126	25
AAGCGTGTCTAGAC	0.00681818	3	437	0.00496689	3	601	0.0161551	10	609	249	96	233	130	179	243
CGTCCGGTTTGCAG	0	0	57	0.0229885	2	85	0.00934579	1	106	48	49	53	91	41	104
AAGCGTGTCCAGCC	0.0458221	17	354	0.0232975	13	545	0.0144144	8	547	167	123	186	141	150	68
AATGGGGCTCACCG	0.00887574	3	335	0.00507614	2	392	0.00742115	4	535	290	125	272	119	220	108
CATGGTCTCTGGAC	0.00833333	1	119	0.0289855	4	134	0	0	167	72	164	60	250	60	138
CAGGGGCTTCGCAG	0	0	52	0.00546448	1	182	0.00854701	1	116	50	57	62	101	47	50
CGTGGGCCTCGGAG	0	0	38	0.0144928	1	68	0.015625	1	63	37	83	23	45	29	56
AATGCTCTTCAGCG	0.0105581	7	656	0.00372671	3	802	0.0058651	6	1017	309	68	275	141	275	143
CGTGGTGTCCACCC	0	0	143	0.021164	4	185	0.0044843	1	222	56	129	49	127	60	129
AATGCGCCTCGGAC	0	0	480	0.00200803	1	497	0.0188679	14	728	560	216	524	262	475	191
AATCGTGTTTGCCG	0.00787402	1	126	0.0047619	1	209	0.0109091	3	272	167	106	163	70	118	34
AATCGTGCTTAGCG	0	0	258	0.00333333	1	299	0.00511509	2	389	242	82	199	140	196	138
AATCGTGCCTGGCG	0	0	87	0.0114943	2	172	0.0358974	7	188	116	63	98	89	79	80
AAGCGGCCTTAGAC	0.0176056	10	558	0.0013089	1	763	0.00381679	3	783	339	209	351	140	315	130
CGGCCGCCCCACAG	0.00917431	2	216	0.00824742	4	481	0.00934579	4	424	75	66	87	76	79	88
CGGGCGCCCCGCCG	0.0114943	3	258	0.00440529	2	452	0.015873	8	496	393	19	387	64	332	55
CATGGGGCTCAGCG	0	0	123	0.0169492	2	116	0	0	111	50	132	56	118	41	100
CAGCCGGTCTGGCG	0	0	44	0	0	117	0	0	86	52	20	35	60	39	82
CGTCGTGTCTGCCC	0.0243902	2	80	0.0104167	1	95	0	0	136	45	81	49	95	43	58
CGGCCGCTCCACAC	0.0078329	3	380	0.00317965	2	627	0.00863558	5	574	108	135	113	152	94	99
CGGCCGCTCCAGCG	0.0109489	3	271	0.00992556	4	399	0.00540541	2	368	51	59	61	37	39	36
AATCGGGCTCGCAG	0.00793651	1	125	0.011976	2	165	0	0	239	137	75	133	75	96	89
AATCGGCCCTACCG	0.00292398	1	341	0.00890869	4	445	0.00713267	5	696	275	171	299	149	313	112
AGGGGGGCCTAGCC	0.0429185	10	223	0.00589391	3	506	0.0244989	11	438	502	286	461	490	388	219
CGGCCTGTTTGGCC	0.00558659	1	178	0.00911854	3	326	0	0	317	56	176	47	248	36	214
CGGGGTCCTCGGCG	0	0	45	0	0	118	0	0	102	34	72	18	16	25	17
AGGGCGGCCCAGAG	0	0	230	0.011976	4	330	0.0125	3	237	680	3	677	37	564	36
AGTCCGGCTTACAC	0.0126582	6	468	0.0064	4	621	0.00281294	2	709	369	275	339	229	350	232
AGTCGGGCCTAGAC	0.010274	3	289	0.0155763	5	316	0.00982801	4	403	165	192	170	210	125	173
CGGCCTGTTTAGAG	0.0229885	2	85	0.00571429	1	174	0.00598802	1	166	65	43	62	58	53	101
CGGGCGGCCCGGCG	0	0	111	0	0	138	0.00684932	1	145	40	15	23	36	31	51
CATCCTGCCCGGAC	0	0	226	0.016129	4	244	0.00322581	1	309	68	234	55	132	58	118
CGGCCGCTCTGGCG	0	0	120	0.00819672	1	121	0.011236	1	88	43	55	26	43	35	67
AAGCGGCCTCGCCC	0.0083682	2	237	0.0100251	4	395	0.0113636	4	348	1545	91	1667	94	1574	76
AGGGGGGTCCACCC	0	0	191	0.0075188	2	264	0.00628931	2	316	709	52	734	86	679	67
AGTCGTGTCTGGCC	0.024	3	122	0.0406504	5	118	0.00826446	1	120	93	167	94	199	88	360
AGGCGTCCTCAGCC	0.00231481	1	431	0.00651466	4	610	0.00409836	2	486	241	231	206	328	194	379
AGTCGGGCCTAGAG	0	0	50	0	0	124	0.0108696	1	91	129	86	111	68	111	93
CATCGTGCCTGGCC	0.0222222	2	88	0.025641	2	76	0.0930233	4	39	52	560	67	527	41	438
CAGGGTGCTTACAG	0.00851064	2	233	0.00757576	3	393	0.0179487	7	383	104	133	81	130	101	71
CGTCGTCTCCACCG	0.0288066	7	236	0.0137931	4	286	0.0224439	9	392	53	130	52	113	60	145
CGTCCGGCTCACCC	0.018244	16	861	0.00496689	6	1202	0.008285	10	1197	98	1405	96	1496	78	1361
AATCCGGTTTGGAC	0.00413223	1	241	0	0	326	0.0127389	4	310	200	134	223	211	193	207
CGGCGGGCTCGGAC	0.0120482	1	82	0.015625	2	126	0	0	77	22	8	21	62	19	24
AGTGGGCTCTAGAC	0.0077821	2	255	0.00422833	2	471	0.0441989	24	519	259	332	293	324	242	255
AAGCGGCTTCGGAC	0	0	139	0.00938967	2	211	0.00291545	1	342	153	70	147	120	113	117
AGTGGGCTCCACCC	0.00655022	3	455	0.00903614	6	658	0.00591017	5	841	496	60	490	133	455	121
CGGGCGCCTCACCG	0.00283286	1	352	0.00727802	5	682	0.00169779	1	588	101	75	88	54	72	76
CAGGGGGTTTGGAC	0	0	55	0	0	145	0.0521739	6	109	55	100	63	109	51	166
AGTCCGCCCCGCCG	0.00282486	1	353	0.00228311	1	437	0.00422833	2	471	234	75	236	133	216	48
CAGCCGGTCCGGAG	0.00609756	1	163	0.0161943	4	243	0.0158103	4	249	42	12	44	42	27	11
AGTGCGCCTTAGCC	0.00820633	14	1692	0.00826826	18	2159	0.00809199	19	2329	761	2234	701	2639	589	2464
CGTCGTCTTCGGAG	0	0	17	0.0181818	1	54	0	0	54	25	14	28	39	14	24
AGTGCGGTTTGGCG	0.00724638	1	137	0	0	151	0	0	204	449	52	377	14	396	39
AATGGTCTCCACAG	0.00683761	4	581	0.00662252	5	750	0.00598291	7	1163	300	132	285	116	263	92
CGGCGGCTTTACAC	0.0166667	5	295	0.00471698	2	422	0.0179372	8	438	97	61	85	124	90	129
AAGGCTGTCCAGAC	0.0027137	2	735	0.00707547	6	842	0.00805639	8	985	352	127	355	135	309	128
CGTGCGGTCTACCG	0.00543478	1	183	0	0	263	0.00711744	2	279	169	171	184	119	150	146
AGTCCTCTCCGGAC	0.00656455	3	454	0	0	442	0.00371747	2	536	183	233	134	236	152	220
AGGGCGGTCTGGAC	0	0	149	0.00995025	2	199	0	0	245	1427	56	1409	69	1377	69
CGGGGGCCTCGGCG	0.0178571	1	55	0.00980392	1	101	0	0	74	29	11	29	32	17	45
AAGGCTCTCCAGAG	0.00306748	1	325	0.00702988	4	565	0.00406504	2	490	377	78	362	109	295	65
AGGCCTCTCTGCAG	0.0110294	3	269	0.0101523	4	390	0.0104167	4	380	193	52	205	51	184	26
CGGCCTCTTTGGAC	0	0	162	0.0181159	5	271	0.0078125	2	254	68	138	67	148	61	210
AATGCGCCCCAGAC	0.00516529	5	963	0.00707339	8	1123	0.00659631	10	1506	862	412	875	442	749	500
CGGGCGGCCTGGCG	0.010101	1	98	0.0106383	1	93	0.015748	2	125	44	11	34	56	42	60
CGTCGGGCCCACAG	0.03125	2	62	0.00609756	1	163	0	0	120	51	91	47	58	54	90
AGGCGGCTTCGGAG	0.0105263	1	94	0	0	76	0.0240964	2	81	78	44	93	24	57	34
AGGGCTCTCTAGCC	0.023166	12	506	0.0108173	9	823	0.00660502	5	752	531	279	540	431	426	421
CGTCGTCTTTAGAC	0.00359712	1	277	0.00333333	1	299	0.0214067	7	320	86	313	78	247	81	367
AATCGGCTTCACAC	0.00535475	4	743	0.0100756	8	786	0.0131086	14	1054	372	236	330	278	320	327
CGGGCGGCTTAGAG	0	0	136	0.0031746	1	314	0.0327273	9	266	59	29	58	48	48	121
AATGCGGTTTAGAG	0.00671141	1	148	0.0219298	5	223	0	0	216	670	172	610	93	550	164
CGTGGTCCCCAGCC	0.12766	12	82	0.00540541	1	184	0.00609756	1	163	91	506	46	505	61	588
AATCCTGTCCGGCC	0.004	1	249	0.00588235	2	338	0.00252525	1	395	160	321	146	351	167	320
CGTCCGCCTCACCG	0.00712589	3	418	0.0119522	6	496	0.00205339	1	486	106	73	104	217	102	230
CATGCTGCCTGCAG	0.0144928	1	68	0	0	105	0.025641	3	114	78	69	86	119	71	73
AGTGGTGTCTAGAG	0.00840336	1	118	0	0	105	0	0	115	144	60	144	68	96	153
CGTCCTGCCCAGCG	0	0	203	0.00673401	2	295	0.00429185	1	232	56	76	50	88	51	108
CAGCGTGCCCACAC	0.0436681	20	438	0.0147275	10	669	0.0131772	9	674	72	42	85	129	65	88
AAGCGTGCCCAGAC	0.00208333	1	479	0.00531915	3	561	0.00480769	3	621	194	87	199	110	191	121
CGGCGGCCCTAGAG	0.0100503	2	197	0.00330033	1	302	0.0185185	6	318	59	102	41	73	49	49
AATCGGGTTCGCAG	0.037037	2	52	0	0	117	0.0192308	3	153	109	60	108	90	91	94
AGTGCTGTTTACAG	0.0192308	6	306	0.00662252	3	450	0.00649351	4	612	343	111	312	138	271	164
CATGGGCTTTGCAC	0.0135135	2	146	0	0	130	0.0144231	3	205	104	150	94	186	92	181
AGTGGTGCTTGGAG	0	0	34	0	0	69	0.0133333	1	74	104	13	106	36	70	32
CGGCCGGTCTGGCG	0	0	42	0	0	70	0	0	58	21	5	20	24	17	20
AGTCCGCCCCGGCC	0.015748	8	500	0.00580552	4	685	0.00398936	3	749	181	746	191	855	164	541
CATGCGGTCCACAG	0.00881057	2	225	0.00462963	1	215	0.0271186	8	287	111	140	87	149	78	151
CGGGGTGTCTACAG	0.0149254	1	66	0.00505051	1	197	0.0125	2	158	49	93	42	39	30	28
AATCCTCTTCAGAG	0.0282486	10	344	0.0240385	10	406	0.0137795	7	501	316	156	294	167	269	142
AAGGCTGCTCGGCC	0.00677966	2	293	0.00930233	4	426	0.0111111	5	445	220	102	235	104	185	103
CGTGCGGCTTGGCC	0.0196078	1	50	0.0123457	1	80	0.0111111	1	89	51	270	52	210	49	328
CATCCTGTTTGGCG	0	0	66	0	0	112	0.0555556	10	170	59	70	53	141	56	138
AGTCCTGCCCAGAG	0	0	166	0.00769231	2	258	0	0	228	160	63	138	73	111	79
AATGCGGTCTACAC	0.00327332	2	609	0.00814111	6	731	0.00207254	2	963	931	266	931	360	832	472
CATGCTGTCTAGAC	0.00724638	2	274	0.0101695	3	292	0.00477327	2	417	119	555	131	543	113	501
CGGCCTGCCTACCC	0	0	252	0.0159681	8	493	0.00574713	2	346	111	427	115	390	77	569
CAGCCTCCCTAGAC	0.0185185	8	424	0.0101156	7	685	0.0125698	9	707	146	376	135	500	141	387
AATCCTCCCCGCCG	0.0114068	6	520	0.00148148	1	674	0.00449438	4	886	299	217	275	144	230	136
AGGCGTCCTTGGAG	0	0	45	0.0285714	4	136	0	0	119	103	5	123	36	97	65
AGTGGTGTTCGGCC	0	0	118	0	0	151	0.0150376	2	131	79	163	86	115	79	143
AATGGGGTCCGCAG	0.0141509	3	209	0.00921659	2	215	0.0159363	4	247	130	69	130	55	125	59
AGGCCTGCTCGGCC	0	0	166	0.00361011	1	276	0.0149254	4	264	165	115	118	136	102	143
AGGGCTCCTTGGAG	0	0	107	0.0100503	2	197	0	0	223	278	16	233	80	206	19
CAGCCGCCTCGGAC	0	0	202	0.00952381	4	416	0.0173697	7	396	60	170	65	233	61	253
CAGGCTGCTTACCC	0.00686499	3	434	0.00857143	9	1041	0.0209205	15	702	155	1026	150	1136	138	1112
AGGCGGCCCCAGAG	0.0140845	2	140	0.00588235	1	169	0.0042735	1	233	144	31	148	83	109	40
AGTGGTCTTCAGAC	0.0126316	6	469	0.00839161	6	709	0.00626566	5	793	202	195	220	219	165	196
AGGCCTGCCTGGCG	0.0117647	1	84	0	0	208	0	0	137	131	12	143	38	108	63
AATGGGCCCCGGCG	0.0149254	2	132	0.0186916	4	210	0.00392157	1	254	170	44	163	74	145	41
CATGGTCTCCAGCG	0.00454545	1	219	0.011976	2	165	0.0300752	8	258	81	135	63	182	65	162
CAGGGTCTTCGCCG	0.00826446	1	120	0.0170213	4	231	0	0	184	59	57	44	49	41	45
AATGCTGTCCAGAG	0	0	112	0.00833333	2	238	0.00775194	3	384	233	90	186	28	191	70
CATCCTCCCTGCCG	0.012945	4	305	0	0	230	0	0	326	125	129	131	188	115	184
AGGCGGGTTTGCCG	0.0238095	1	41	0.0136986	1	72	0.0103093	1	96	114	35	124	32	79	10
CATCGGCTTCAGAC	0.0215517	5	227	0.0104895	3	283	0.026087	12	448	91	213	103	337	80	262
AATGGGCTTCGGAG	0	0	52	0	0	111	0.00588235	1	169	170	38	145	57	140	62
AAGGGTGCTCGGAC	0.00411523	1	242	0.0037037	1	269	0.00287356	1	347	169	32	167	66	124	34
CGGGGTCTCTAGAC	0.00526316	1	189	0.0283019	6	206	0.0083682	2	237	54	209	65	151	39	162
CGGGCGCTTCGGAG	0	0	55	0.0120482	1	82	0	0	79	32	34	37	19	34	4
CGTCGTCTCTAGCC	0.0423729	10	226	0.0121655	5	406	0.0306407	11	348	88	943	79	1045	61	1220
AGGGGTGCCTGGAG	0.0235294	2	83	0.00961538	1	103	0.0472441	6	121	105	0	107	25	110	19
CGGCGGCTCTACCC	0	0	352	0.00669643	3	445	0.0150754	6	392	105	131	110	189	88	182
CAGGGGGTTCAGCC	0.0202703	6	290	0.0144033	7	479	0.0074813	3	398	68	362	60	526	47	418
CATGGGGCCCGCCC	0.0142857	1	69	0.0148148	2	133	0	0	133	87	89	95	103	90	184
CAGCGGGTTCAGAG	0	0	88	0.00877193	1	113	0	0	108	40	51	33	22	45	30
AAGCCGGCCTGGCG	0	0	91	0.0144928	2	136	0.0252101	3	116	175	68	149	52	147	46
AGGGGTCCTTGCCC	0.00398406	1	250	0.00675676	2	294	0.00682594	2	291	355	106	327	135	273	74
CGGGGGGTCCACAG	0	0	55	0.00877193	1	113	0	0	108	36	25	23	41	44	8
AGTCGTCTCCGGCC	0	0	91	0.0276243	5	176	0	0	184	114	212	111	104	109	77
CGGCCGGCTCGCAG	0	0	88	0.00877193	2	226	0.00540541	1	184	42	32	40	29	24	42
AATGCGGCTCAGCG	0.00384615	1	259	0.0119617	5	413	0.00543478	3	549	477	67	431	76	398	121
AATGGGCTTTGGCG	0.00421941	1	236	0.00588235	1	169	0.00531915	1	187	245	22	226	92	196	63
AATCCTGTTTACCC	0.00692841	9	1290	0.004	5	1245	0.0164521	23	1375	477	1148	423	1405	420	1482
CATGGTCCCTGCAC	0.0118343	2	167	0.00383142	1	260	0	0	297	101	127	77	193	81	178
CGTGGGCCTCGCCC	0.011236	1	88	0.00518135	1	192	0.0540541	8	140	113	91	105	127	112	113
CAGGCTGCCTACCG	0.00530504	2	375	0.00285714	2	698	0.0180921	11	597	103	70	102	162	81	124
CAGCGGGCTCACCC	0.0143369	4	275	0.00938086	5	528	0.0218818	10	447	66	164	72	113	60	308
CGGGCGGCTCACCG	0.0250696	9	350	0.00729927	3	408	0.0223325	9	394	64	65	55	69	52	75
CGTGGTGTTTACAG	0	0	87	0.00473934	1	210	0.00892857	2	222	59	47	69	87	50	51
CGTGCGGTTTGGAG	0.0588235	3	48	0	0	58	0	0	60	52	78	35	15	27	65
AAGCGGCCTTACAG	0.00872093	3	341	0.0093985	5	527	0.011215	6	529	353	137	380	141	332	118
AATGCTGTCCGGAG	0.025641	3	114	0.00653595	1	152	0.0106952	2	185	137	37	132	33	114	11
CGGGCTGTTTGCAC	0	0	68	0.00662252	1	150	0	0	159	76	27	58	80	57	64
CGGGGTGTTCGGAG	0	0	31	0	0	46	0	0	54	22	1	16	22	14	32
AGTGCTCTTTACAG	0.00189753	1	526	0.017094	12	690	0.0066313	5	749	462	88	474	246	397	135
CGGGGGGTTCGCAC	0.0121951	1	81	0	0	84	0	0	102	27	5	27	20	32	96
AATGGGCCCTGGAG	0.015625	1	63	0.0181818	2	108	0	0	171	224	49	163	31	166	115
CAGGGGCCCTGCCC	0	0	125	0.0096463	3	308	0.0142857	3	207	292	113	309	114	284	132
AGTGCTCCTCGGAC	0.00859599	3	346	0.00763359	4	520	0.00419287	2	475	198	77	157	245	164	206
CATGGTCCCCGGCG	0	0	126	0	0	82	0	0	190	70	81	39	78	45	81
CATCGTGCTTGCAC	0	0	112	0.00540541	1	184	0.00689655	2	288	91	139	78	183	71	183
CGTGCTCCTTGGCG	0	0	70	0.0114286	2	173	0.00896861	2	221	49	103	48	59	48	74
AAGCCTCTTTAGCC	0.0098912	10	1001	0.012766	18	1392	0.00653595	8	1216	566	940	490	935	478	830
CATGCGCCTCGGAC	0	0	188	0.00719424	2	276	0.00651466	2	305	74	170	80	186	78	299
CAGCCGGCCTACCC	0.00963391	5	514	0.0104046	9	856	0.0105105	7	659	153	827	145	880	139	723
AATCCTGCCTACCG	0.00735294	4	540	0.00788644	5	629	0.00733496	6	812	404	135	329	226	336	174
CATCGTGTCTGGCG	0.0185185	1	53	0.0882353	3	31	0.00934579	1	106	32	41	32	94	40	116
CATGCTCCTCGGAC	0.00352113	1	283	0.0109091	3	272	0.00873362	4	454	72	266	66	253	90	275
AATGCGGCCCAGAC	0.00782473	5	634	0.00960219	7	722	0.0129225	13	993	580	293	534	317	491	408
AGGCCTGTTCGCAC	0.00440529	1	226	0.0150602	5	327	0.00557103	2	357	167	45	152	50	143	23
AATCGTGCTTGCCG	0.0726496	17	217	0.00995025	2	199	0.00837989	3	355	166	144	176	72	159	69
CGTGGGCTTCGCAC	0	0	73	0	0	181	0.039604	8	194	54	97	43	133	37	96
CATGCTCCCCGGAC	0.0135593	4	291	0.0121951	4	324	0.00596421	3	500	110	203	74	278	79	270
CGGCCTGCTTAGCC	0.00486224	3	614	0.0145682	14	947	0.0099889	9	892	102	634	85	863	84	894
AGTGGTCCCTAGAG	0.00884956	1	112	0.035	7	193	0.00595238	1	167	178	68	191	93	151	110
AGGGGGCCTTGGAG	0	0	31	0	0	95	0.0526316	4	72	299	26	302	24	262	22
CAGCGGCTTCAGCC	0.00573066	2	347	0.0275229	15	530	0.00806452	4	492	81	514	72	609	77	454
AGGGGTCCCTAGAC	0.00784314	2	253	0.0126582	5	390	0.00475059	2	419	319	159	329	120	254	62
AGTGCGCCTCACCG	0.0064	4	621	0.0124533	10	793	0.0071066	7	978	707	111	636	167	572	120
AATCGGGTTCACAC	0.00235294	1	424	0.00238095	1	419	0.00151286	1	660	261	225	288	248	208	206
CGGGGGGCCCACCC	0.00364964	1	273	0.0137363	5	359	0.0351562	9	247	46	88	59	60	45	103
AAGCCGGTCCAGCG	0.0229358	5	213	0.0080429	3	370	0.00923077	3	322	215	48	219	64	194	60
CAGGGTGCCCGGCG	0	0	58	0.0144928	2	136	0.0104167	2	190	26	38	24	23	26	85
AGGGCTCTCCACAG	0.008	5	620	0.0112994	8	700	0.00465116	3	642	442	130	399	123	340	95
CATCGTCCCTAGCG	0.00617284	1	161	0	0	206	0	0	212	95	72	95	221	69	142
AATGCTCTTCGCCC	0.0406699	17	401	0.0040568	2	491	0.00646204	4	615	353	290	315	330	292	246
AGGGGGGCCTACAC	0	0	215	0.00831025	3	358	0.00755668	3	394	678	78	674	151	561	56
AAGCCGCCTTACCG	0.00501253	2	397	0.010101	7	686	0.00114548	1	872	771	119	789	119	737	261
CGGGCTCCCCGGCG	0	0	96	0	0	225	0.00803213	2	247	41	75	38	50	30	59
CAGGCGGCTCGGCC	0.027027	1	36	0.00485437	1	205	0.0315789	3	92	59	148	56	131	58	192
CAGCGGCTCCACAG	0.00980392	2	202	0.00795756	3	374	0.0027248	1	366	75	81	66	132	83	99
CGTCCTCCCCGGAC	0.00458716	1	217	0.00833333	3	357	0.0223124	11	482	58	57	66	142	59	150
CATGGTGCTCGGCG	0	0	75	0.0133333	1	74	0.0322581	4	120	38	15	31	86	29	87
CGTCCGGTTTACAC	0.0103448	3	287	0.00903614	3	329	0.00498753	2	399	130	175	112	138	102	129
CGGGCTCTCTGGAG	0	0	62	0.00892857	1	111	0	0	87	43	59	34	18	32	17
CGGGGTGTCTGCCC	0.0144928	1	68	0.00943396	1	105	0.0116279	1	85	40	88	31	67	33	130
AGGGCGGTTTGGCC	0.0349345	8	221	0.00298507	1	334	0.00763359	3	390	1472	97	1478	199	1309	154
CAGGCGCTCCGCAG	0	0	182	0.00566572	2	351	0.00651466	2	305	67	54	58	77	57	31
CATGCGGCTTGCCG	0.010989	1	90	0	0	151	0	0	142	420	64	416	102	398	146
CGGCGTGTTTGCCC	0	0	51	0.0153846	2	128	0.075188	10	123	36	115	31	78	41	82
CAGCCTCTTCAGAG	0.012605	3	235	0.0078125	3	381	0.011194	3	265	82	69	82	90	79	90
CATGCTGTTCAGCG	0	0	225	0.00413223	1	241	0.0321285	8	241	73	78	75	126	67	69
AATCCTGTCCAGAC	0.0111465	7	621	0.00402145	3	743	0.0121951	12	972	288	285	315	353	231	334
CGTCGGCCTCGGAC	0.00740741	1	134	0.0308642	5	157	0.0330579	4	117	49	69	45	108	34	110
AGTCGGCCCCGCCC	0.0150376	2	131	0.0159363	4	247	0.00833333	2	238	207	161	199	242	169	244
AAGCCTCTCCGCCG	0.0040404	2	493	0.00679117	4	585	0.00913838	7	759	237	64	221	73	207	42
AATGGGCCCTGGCG	0	0	160	0.00458716	1	217	0.00406504	1	245	262	36	216	88	189	52
CATGCTCCTTACCC	0.00942803	15	1576	0.0100143	21	2076	0.0127868	34	2625	297	2309	232	2619	256	2506
AATGCGGCTTACAC	0	0	516	0.0167095	13	765	0.00718133	8	1106	1591	310	1458	322	1287	229
AAGGCGCCTTACAC	0.00715015	7	972	0.0129376	17	1297	0.00953029	14	1455	4992	142	4758	201	4335	189
CGTCGGCTTCACCG	0.00746269	1	133	0.0149254	3	198	0.00552486	1	180	68	87	62	65	43	51
AGGCCTCTCCGGCG	0	0	79	0	0	226	0	0	220	108	30	128	55	122	3
CGTGGTGTCCAGAG	0	0	59	0	0	74	0	0	76	31	74	26	9	33	43
CAGGGTGCCTAGAG	0.028169	2	69	0.00636943	1	156	0.0147059	2	134	56	50	48	67	55	60
AGGGCGGCCTACCC	0.00656814	4	605	0.0125261	12	946	0.0132013	12	897	2425	684	2330	637	2003	736
CAGGCTCTTTGGCC	0	0	181	0.0105263	4	376	0.00879765	3	338	93	435	78	615	85	503
CGTGGTGCCCACCG	0.00943396	2	210	0	0	254	0.00393701	1	253	55	85	46	60	45	114
CGTCCTCTCTGGAC	0.0046729	1	213	0.0110294	3	269	0.00653595	2	304	51	181	45	166	50	248
CATCCGCCCCGCAC	0.00896861	2	221	0.00821918	3	362	0.016129	8	488	99	166	120	230	101	269
AGTGCTGTCTGGAG	0	0	37	0	0	85	0	0	128	102	74	103	53	78	55
AGTCCGGCTCGCAC	0	0	197	0.0106667	4	371	0.00278552	1	358	190	218	142	144	170	114
AGTGCTGCCCGCCC	0.0316742	7	214	0.00653595	2	304	0	0	333	199	158	195	112	190	117
AATCGGGCTTGGCC	0.00858369	2	231	0.00314465	1	317	0.00821918	3	362	135	179	144	368	111	331
AATCCGGTCTAGCC	0.00419162	7	1663	0.00965665	18	1846	0.00877528	23	2598	322	1665	304	2004	256	2087
CGGGGTCTCCAGAC	0.010929	2	181	0.00377358	1	264	0.00990099	3	300	58	119	49	89	43	128
AGGGGGGTCCACCG	0	0	90	0.0045045	1	221	0.0108696	2	182	371	11	309	33	307	26
AGGGCGCCTTGCAC	0.00980392	3	303	0.0132626	5	372	0.00560224	2	355	2244	45	2148	97	1884	89
CAGCGGGCCCGGAG	0	0	13	0.018018	2	109	0	0	114	21	19	34	59	13	4
AATGCGCTTTACCG	0.00928793	6	640	0.0290557	24	802	0.00589391	6	1012	99293	175	93084	199	107460	187
CGGGGTCTCCGCAG	0.00729927	1	136	0.0192308	4	204	0	0	209	36	44	22	40	32	45
CAGGGGGTTCACAG	0	0	124	0.00480769	1	207	0.0218579	4	179	62	102	65	100	42	108
AAGGCTCCCTACAC	0.00480307	5	1036	0.00656325	11	1665	0.00798403	12	1491	881	104	840	253	770	169
CGTGGGCCTCACAG	0.0340909	3	85	0	0	177	0	0	259	59	89	59	109	52	73
CATGGTCCCCACAC	0.00526316	2	378	0.00566038	3	527	0.00941176	8	842	155	258	132	233	113	298
AGTGGTCTTCGGCC	0.00884956	1	112	0.0168539	3	175	0.00483092	1	206	123	146	119	196	102	178
CGGCGTGTCTGCAG	0	0	87	0	0	135	0	0	130	21	34	28	51	22	38
AATGGTGTTCGGAC	0.0194805	3	151	0.0143885	4	274	0.00821918	3	362	137	95	142	107	113	130
AGGGGTGTTCGGCG	0.012987	1	76	0.024	3	122	0.03125	3	93	93	5	79	14	72	14
CAGGCGGTTTGCAG	0	0	90	0.00813008	1	122	0	0	97	102	157	93	85	99	53
CGTGGTGCCCACCC	0	0	115	0.00784314	2	253	0.00760456	2	261	82	149	55	119	61	193
CGGGGTGCTTGCAG	0.015625	1	63	0	0	108	0.0113636	1	87	25	72	32	42	27	41
AGGCCTGCTTAGAG	0.00529101	2	376	0.00344234	2	579	0.0137795	7	501	230	101	240	35	207	62
AGGCCTCTTTAGCC	0.0075188	5	660	0.0117532	12	1009	0.00554939	5	896	392	425	390	568	318	424
AGGGCTGCTTAGCG	0.0101695	3	292	0.00516796	2	385	0.00705882	3	422	330	99	346	74	263	30
CGTCGTCTCTAGAC	0.0143885	2	137	0.0340909	9	255	0.0511182	16	297	75	114	77	240	53	156
CAGCGGGCTCGCCG	0.00833333	1	119	0.0251572	4	155	0.00588235	1	169	37	24	40	33	37	20
CAGGGTCCTCACAG	0.004662	2	427	0.00917431	5	540	0.00974659	5	508	94	68	110	55	97	46
AGTGCTCTTTGGCG	0	0	160	0.00378788	1	263	0.00668896	2	297	188	46	154	45	119	87
AGGGGGGCTTGCAC	0.00813008	1	122	0.0503597	14	264	0.0206897	6	284	6633	24	6624	27	6842	80
AGTGCGCTTTACAC	0.00413793	3	722	0.00809249	7	858	0.0101961	13	1262	1235	313	1166	238	929	248
CAGCGTCCTTGCCC	0	0	212	0.0311284	8	249	0.00452489	1	220	105	258	100	224	97	244
CAGGGTCCCTGCCG	0.00512821	1	194	0.00649351	2	306	0.00301205	1	331	64	68	74	95	47	56
AGTGGGCTCTAGCG	0	0	175	0.0100503	2	197	0	0	314	218	58	194	88	205	98
CGTGCTCCCTGGCC	0.0153061	3	193	0	0	241	0.0591133	12	191	65	476	79	646	60	698
CGGGGTGCTCACAG	0	0	135	0.00917431	2	216	0	0	234	44	40	38	40	32	39
CGTCGGGCCTGGCC	0.0357143	1	27	0.0178571	1	55	0	0	83	44	221	41	210	38	245
AATCCGGCCCAGCC	0.00947075	17	1778	0.00762268	16	2083	0.00934244	26	2757	315	1538	281	1781	225	1828
CAGGGGGTTTAGCG	0.0128205	1	77	0.0078125	1	127	0.0052356	1	190	63	114	62	110	56	68
CATGGTCTCTGCCG	0	0	80	0.00704225	1	141	0.0164609	4	239	55	85	71	89	56	122
AAGCCTGTTTACCC	0.0256822	16	607	0.00502513	6	1188	0.00670498	7	1037	370	275	387	287	370	245
AATGCGGCTTACCG	0.0171103	9	517	0.0135338	9	656	0.00974026	9	915	4795	103	4588	170	5013	243
AATGGGCTTTAGCG	0.0124069	5	398	0	0	289	0.00217865	1	458	391	112	371	135	338	197
CGGCGGCTTCAGAG	0	0	168	0.00952381	2	208	0.00584795	1	170	39	12	35	56	36	39
CGTCCTCCTCGGAC	0.00823045	2	241	0.015625	5	315	0.0184697	7	372	57	148	64	157	54	68
AGGGGGGTCCAGAG	0	0	77	0	0	102	0	0	94	258	37	245	57	224	18
AGGCGGCCCCGGAC	0.00561798	1	177	0.00409836	1	243	0.00843882	2	235	126	30	125	81	114	62
AAGCGGCTCTGGAC	0.00930233	2	213	0.0142857	4	276	0.0100671	3	295	176	58	170	104	153	164
AATCCGCTTTAGCG	0	0	384	0.00583658	3	511	0.00801068	6	743	426	236	366	260	323	302
AAGGCGCCCCACAG	0.00803859	5	617	0.0103926	9	857	0.0102857	9	866	2057	70	1941	150	1660	122
AAGGCTGCTTACCC	0.0241868	29	1170	0.0112641	18	1580	0.00474898	7	1467	800	764	611	938	605	1044
CGGGGTCTTTAGCG	0	0	121	0.0229885	4	170	0.0166667	3	177	54	102	58	102	50	63
AGGCCGCCCTACCC	0.00762301	11	1432	0.0139635	26	1836	0.00917958	16	1727	557	1150	501	1478	414	1362
CGTGGGCTTTGGCG	0	0	46	0	0	71	0	0	81	35	29	32	65	27	70
CATCGGCTTTACCG	0	0	199	0.0150754	3	196	0.0222222	6	264	140	289	126	265	122	273
AATGGTCTCTGCAG	0.00704225	2	282	0.008	3	372	0.00203252	1	491	242	46	211	98	184	78
CGTCCGCCCCAGAC	0.00728155	3	409	0.0108359	7	639	0.00593472	4	670	107	329	85	420	87	382
CATGCGGCTCGCCG	0	0	179	0.00938967	2	211	0.0197044	4	199	307	81	309	55	291	89
CAGCCTCTCCACCG	0.00911162	8	870	0.013712	14	1007	0.00793651	9	1125	124	209	127	175	116	116
AAGGGTCTTTGCCG	0	0	214	0.0096463	3	308	0.0283401	7	240	263	40	265	56	212	81
AATGGTGTCTAGAC	0.0233161	9	377	0.00988142	5	501	0	0	594	277	254	282	326	223	246
CGTGCTGCTCGCCG	0.0304878	5	159	0.00990099	2	200	0.00584795	1	170	42	60	45	81	38	30
CGGCCTGCCTGGAG	0.00671141	1	148	0.0387931	9	223	0.0136054	2	145	37	66	35	34	27	57
AGGGCTCTCCAGAG	0	0	215	0.00728155	3	409	0.026253	11	408	300	37	297	43	231	63
CAGCGGCCCCAGCG	0.0140187	3	211	0.0194805	6	302	0.00675676	2	294	65	93	67	51	49	160
CGTGCTCTCCACCC	0.00460829	1	216	0.0119284	6	497	0.0027248	1	366	143	460	116	513	109	610
CAGGGTGTTTGGCG	0	0	18	0	0	105	0.0126582	1	78	35	11	39	32	23	29
CATCGGCTCCGGCC	0	0	89	0.010989	1	90	0.00507614	1	196	69	627	68	630	51	759
AGTGGGGTCTGCCC	0.00909091	1	109	0.0114943	2	172	0	0	205	381	63	341	90	337	85
AATGCGGTTTAGAC	0.0049505	3	603	0.0146667	11	739	0.00738397	7	941	753	339	708	470	680	539
CAGCCGGCCTGCAG	0.00947867	2	209	0.00925926	2	214	0.016129	3	183	66	51	64	79	62	94
CATGCGCTCCAGCG	0	0	264	0.00273224	1	365	0.0146751	7	470	104	251	97	134	93	224
AAGGGGGTCTGGCG	0	0	71	0	0	156	0.00757576	1	131	308	27	269	65	280	62
CAGCCTCCCTACAG	0.0131148	8	602	0.00846561	8	937	0.00643501	5	772	180	219	181	226	143	175
CAGGGTCCCTAGAC	0.00769231	1	129	0.00742574	3	401	0.012945	4	305	113	241	99	209	85	241
AGTGCGCTTTAGCG	0.00680272	2	292	0.00952381	4	416	0.0225873	11	476	618	103	581	125	505	172
CATGCGGTTCACAC	0.0497738	11	210	0.00338983	1	294	0.00526316	2	378	139	165	131	205	109	285
CGTGCTCTCCGCCC	0.00724638	1	137	0.0122951	3	241	0.00840336	2	236	81	172	68	236	67	281
AAGCGTGCTTGCCG	0	0	225	0.0290456	7	234	0.0107817	4	367	212	36	158	56	150	86
AAGGGTGCCCACCG	0.00446429	1	223	0	0	467	0.00669643	3	445	247	66	257	54	214	35
AAGCCTCTTCGCCG	0.00649351	2	306	0.0056391	3	529	0.0130933	8	603	226	125	223	35	219	57
CGGGGTCTTTACCG	0.00588235	1	169	0.00687285	2	289	0.0117647	3	252	82	64	77	100	65	120
CATGCGCTTCGCAC	0.00598802	1	166	0.0181818	4	216	0.0125786	4	314	106	164	104	193	98	133
CATGCTGTCTGCCC	0	0	96	0.00740741	1	134	0.0131579	2	150	117	503	90	479	81	437
CGGGCGCCTCACAG	0.0104167	2	190	0.00292398	1	341	0.00301205	1	331	87	122	81	111	68	101
AGTGCTGTCTACCG	0	0	393	0.00974659	5	508	0.0125	10	790	252	29	274	129	193	119
CGTGCTCTTCGCCC	0.00657895	1	151	0.0193237	4	203	0.0205128	4	191	103	262	72	309	61	297
AGTCCTCCCCGCCC	0.016129	4	244	0.0121212	6	489	0.014245	10	692	322	235	233	298	250	234
AATCCTGCTTGCAC	0.00767754	4	517	0.0184162	10	533	0.0150892	11	718	400	295	363	472	277	362
AAGGGGGCCCGGCG	0.0108696	1	91	0.0114286	2	173	0.0104712	2	189	200	52	202	33	167	24
AGGCGGGCCTGGAC	0	0	112	0.00746269	1	133	0	0	177	92	9	113	28	82	33
CATCCGGCCTACCC	0.0078125	6	762	0.0134298	13	955	0.0160833	17	1040	158	1975	153	2034	152	2255
AGTGCGCTTCACAC	0.0117057	7	591	0.00641711	6	929	0.00956175	12	1243	825	105	722	220	629	147
AAGGGTCCTCACAG	0.00579151	3	515	0.011509	9	773	0.012016	9	740	426	113	384	92	323	93
CGTGCGGTTTGCCG	0.0196078	1	50	0.0204082	2	96	0	0	88	156	71	125	78	141	59
AATGCGCCTCGCAG	0.0117188	3	253	0	0	375	0.0108225	5	457	2516	40	2293	96	2544	99
AAGGCTCCTTACAC	0.00616333	8	1290	0.00819224	15	1816	0.00906183	17	1859	1036	305	1028	227	807	252
AATGGTGCTTACAC	0.019084	10	514	0.012285	10	804	0.0122699	14	1127	480	324	477	293	395	305
CGTCGTGTCCACAG	0.00625	1	159	0	0	192	0.00416667	1	239	53	103	43	111	46	94
CATCCGGTCCGCCC	0.0125	1	79	0.0425532	6	135	0.00714286	1	139	94	216	82	356	73	426
CAGGCGGCTTGGAC	0	0	104	0.00934579	2	212	0.0144231	3	205	83	99	60	110	62	101
AGTCGGGTCTGGCC	0.00564972	1	176	0.0168776	4	233	0.00862069	3	345	79	188	96	292	72	343
CATCGTGCTTACCC	0.00671141	1	148	0.0154321	5	319	0.00243902	1	409	155	1932	134	2088	139	2171
AATGCTCCCTAGCC	0.00827815	30	3594	0.0102389	36	3480	0.00975403	46	4670	584	2054	528	2442	540	2155
AGGGCTGCTTAGAC	0.0035461	2	562	0.00808625	6	736	0.00886918	8	894	440	67	452	154	367	121
CGTGGTCTTCAGAG	0.0363636	2	53	0.00917431	1	108	0.00952381	1	104	58	63	40	95	33	22
AGTGCGCTCCGCCC	0	0	297	0.0134771	5	366	0.00254453	1	392	401	138	425	147	341	171
CGTCGGGCTCGCCC	0.018018	2	109	0.0136986	1	72	0	0	72	50	97	55	157	29	83
AATGGGGCCCGGAG	0	0	64	0	0	133	0.00492611	1	202	103	31	113	43	97	28
AGTGCGGTCCGCCC	0.0118343	2	167	0.00423729	1	235	0.00297619	1	335	260	131	236	124	203	87
AAGGCTCTTCAGAC	0.00290698	3	1029	0.00607112	7	1146	0.00923295	13	1395	565	250	521	209	474	229
CAGGGTGCCCGCAC	0.00540541	1	184	0.00547945	2	363	0.00273973	1	364	58	33	48	38	32	42
AGTGCGCCCTGCCG	0.00511509	2	389	0.0167064	7	412	0.0223577	11	481	28342	45	28917	80	30216	100
CGGGCTGTCCGGAC	0	0	63	0	0	134	0.0211268	3	139	24	58	25	90	38	102
CAGCCGGTCTGCAC	0.00854701	1	116	0.0144231	3	205	0.0123457	2	160	65	52	69	49	58	104
CGTCGGGTCTGCCC	0	0	45	0.0454545	3	63	0.047619	2	40	34	48	33	136	38	127
CGTCGTCCTTGGAG	0	0	25	0	0	72	0.0175439	1	56	49	52	38	36	27	58
CGTCCTGTTTACAC	0.00361011	1	276	0.010989	4	360	0.0248447	8	314	144	233	126	166	108	237
CGTCCTGCTTGGAC	0.0377358	4	102	0.00595238	1	167	0.00966184	2	205	51	110	58	136	51	195
CGTGGGGCCTGGAC	0	0	29	0	0	63	0.0229885	2	85	33	100	32	116	28	86
CGGCCTCTCCGCAG	0.00347222	1	287	0.00890869	4	445	0.0175879	7	391	52	51	37	45	41	52
AAGGCGGCCCGCAG	0.00520833	1	191	0.00884956	3	336	0.00706714	2	281	2644	32	2394	65	2536	56
CGGGGTGCCCACAC	0.00749064	2	265	0	0	384	0.00238663	1	418	54	29	58	85	43	93
CATCGGGCCTAGCC	0.00441501	2	451	0.00691244	3	431	0.00566572	4	702	88	1093	84	1145	73	1268
CGGCGGCTCTAGCC	0.00558659	1	178	0.0140845	5	350	0.00763359	2	260	59	305	63	319	47	327
CATCCTGCTCACCC	0.00917431	2	216	0.0125945	5	392	0.0100756	4	393	158	699	146	972	136	1020
AAGGGGGCCCACAC	0.0030303	1	329	0.0107362	7	645	0.00296736	2	672	526	51	543	51	434	112
CAGCCTGCTTGGCC	0.00900901	1	110	0.0204082	6	288	0.00995025	2	199	73	136	68	158	60	119
CAGCCGGCCTGCAC	0.0300752	4	129	0.00701754	2	283	0.00341297	1	292	69	49	84	71	81	105
AGGGGGCTCTAGCG	0	0	147	0	0	239	0.00884956	2	224	674	142	666	64	592	56
CGTCGTCTCCGGAG	0	0	25	0.0181818	1	54	0	0	39	24	27	20	40	20	19
CGTGGGGCCCACAG	0.0212766	1	46	0.0136054	2	145	0.0216216	4	181	53	98	49	77	32	60
AATGCTGCTCGCCC	0.00309598	1	322	0.00921659	4	430	0.00817996	4	485	309	129	256	221	250	110
AGGGCGCTTCACAC	0.00178891	1	558	0.00692521	5	717	0.00659341	6	904	2701	139	2586	126	2208	81
CAGCCTCTTCGCAG	0.00657895	2	302	0.00431965	2	461	0.00203666	1	490	63	71	69	76	58	65
CAGGCGCTTTAGAC	0.00955414	3	311	0.0151057	10	652	0.00782473	5	634	180	388	159	370	178	576
CGGGGTCTCCACCC	0.014218	3	208	0.00872093	3	341	0.00390625	1	255	74	131	64	117	62	97
AATGCTGTCCGGCC	0.0316206	8	245	0.0147929	5	333	0	0	389	199	232	213	394	148	371
CATGCTGCCCGCAG	0	0	169	0.00507614	1	196	0.00337838	1	295	72	40	50	111	56	40
CATGCTCTCTAGCC	0.0490463	18	349	0.0175097	9	505	0.0151229	8	521	204	2430	182	2999	148	2769
CAGCGTCCCTGGCC	0.372881	44	74	0.135135	20	128	0.328671	47	96	33	47	42	94	37	114
AATGGTGTCCACCG	0.0191083	6	308	0.00662252	3	450	0.00834725	5	594	222	93	192	64	181	111
CAGGGGCCCCACCC	0.00465116	2	428	0.00641026	5	775	0.00715564	4	555	97	144	88	179	96	122
AATGGTCCCCACAG	0.00860832	6	691	0.00919842	7	754	0.00451671	5	1102	340	170	340	164	275	89
AATGCGGTCCGGAC	0	0	246	0.00623053	2	319	0.0194647	8	403	254	51	265	168	253	136
CGTCGGCTTCGGAG	0.0588235	1	16	0.0111111	1	89	0.0120482	1	82	23	44	20	30	23	13
AAGGCTCTCTGCAG	0.00673401	2	295	0.00589391	3	506	0.00930233	4	426	362	78	379	67	349	99
AGTCCGGCTCACCG	0.00374532	1	266	0.00831601	4	477	0.0379538	23	583	204	91	199	100	162	63
AGTCCGCCCCAGAC	0.00492611	3	606	0.0125428	11	866	0.00594648	6	1003	270	250	253	364	217	345
CGGGCTGCTCACAC	0.025974	8	300	0.00689655	4	576	0.00972447	6	611	112	76	89	83	68	137
CAGGCTCTCTGGAG	0	0	121	0.0194805	3	151	0	0	123	68	36	57	41	60	45
AATCCTGCCTGCAG	0.0284553	7	239	0.0143369	4	275	0.00573066	2	347	226	123	205	121	194	142
CAGCCGGCTCAGCC	0.029316	18	596	0.0114778	16	1378	0.00947459	11	1150	85	524	82	736	72	794
AAGCCTCCCTACAC	0.0207957	23	1083	0.00610501	10	1628	0.00733496	12	1624	680	252	664	122	596	264
CAGGCGGCTCGGCG	0	0	133	0	0	190	0.00947867	2	209	49	23	44	33	58	19
AGGCCGCCTTGCAG	0.00416667	1	239	0.00735294	2	270	0.0137615	3	215	273	11	254	53	264	84
CAGGCTCTTCAGCG	0.00636943	2	312	0.00591716	3	504	0.00867679	4	457	103	34	77	151	87	78
AGTCCTGTTTGCCG	0.00606061	1	164	0	0	196	0.00297619	1	335	140	15	129	85	128	67
CAGCCTGTCCAGCC	0	0	107	0.0197183	7	348	0.0409091	9	211	112	317	88	416	73	442
CGTGCGCTCCACCG	0.0027248	1	366	0.00363636	2	548	0.00701754	4	566	117	60	85	124	66	98
CGTGCGGCTTACAG	0	0	138	0	0	181	0.0124224	2	159	105	168	87	110	75	153
AGGGGGCCTCACCC	0.00617284	2	322	0.00823723	5	602	0.00396825	2	502	953	154	966	167	830	129
AGGGGTGCTTGGAC	0.0078125	1	127	0.00699301	1	142	0	0	291	166	88	168	90	140	58
CGTCCTCCCCGCCC	0	0	249	0.00261097	1	382	0.015873	5	310	109	188	95	298	107	295
CGGGCTGCCCGGCG	0.0208333	2	94	0.00833333	1	119	0.00574713	1	173	28	42	32	45	27	40
CGGCCGCCCCAGAG	0.00630915	2	315	0.0137525	7	502	0.00209644	1	476	61	44	67	76	55	70
CGGGGTCTTCGGAG	0	0	23	0	0	68	0	0	47	27	6	21	25	22	3
AGGGCTCTTTACAG	0.0037594	2	530	0.0070922	5	700	0.00532623	4	747	679	117	652	109	570	130
AAGCCGCTTTACAC	0.0103093	9	864	0.00832562	9	1072	0.00638751	9	1400	841	192	720	207	640	211
AGTGGTCCCTACCC	0.00950119	4	417	0.00648298	4	613	0.00913242	6	651	355	260	281	329	287	221
CGTGGGGTTCGCAC	0	0	53	0	0	104	0.0166667	2	118	29	72	35	53	34	62
CGTCCTCTTCACCG	0.0474684	15	301	0.00886918	4	447	0.0204082	10	480	100	142	66	111	88	82
AGTCGGGCCCAGCG	0	0	129	0.00613497	1	162	0.00392157	1	254	100	37	85	95	90	66
AATCCGCTTCACAG	0.0244275	16	639	0.0135318	10	729	0.00360144	3	830	433	126	407	242	382	155
AGGCCTGCCCAGCC	0	0	286	0.00692042	4	574	0.0170068	10	578	230	243	199	254	194	160
CGTGCGCCCTACCC	0.00250627	2	796	0.00732899	9	1219	0.0157233	15	939	179	1939	174	2477	139	2467
CGTGGTCCCTGCAG	0.010989	1	90	0.0364964	5	132	0.00606061	1	164	49	57	52	113	34	108
AATGCGCCTCGGCG	0.0229008	6	256	0.0070922	2	280	0.00260417	1	383	454	12	414	83	402	100
CATGGGGCCTGCAC	0	0	161	0.0128205	2	154	0.0212766	4	184	70	212	69	133	60	253
CGTCGTCTTTGGCG	0	0	94	0.00943396	1	105	0.05	5	95	36	64	34	59	19	42
CGGGGTGTTCAGAG	0	0	53	0.0147059	1	67	0	0	97	25	4	27	15	25	7
AATCCTCTTCACAG	0.00832178	6	715	0.0117271	11	927	0.00356633	5	1397	417	180	443	300	380	257
AGGCGGGTCCGGCC	0.0103093	1	96	0	0	152	0.00581395	1	171	75	27	98	68	57	34
CGTGGTCTCCGCAG	0	0	112	0.00628931	1	158	0.00480769	1	207	41	54	50	73	30	42
CATGGGCTTCGGAG	0	0	64	0	0	55	0	0	78	38	29	29	71	25	6
AGGGGGGCCTACCC	0	0	282	0.00931677	3	319	0.00373134	1	267	1014	49	984	128	933	52
AGTGCTCCTCGCAC	0.00721154	3	413	0.0102564	6	579	0.00315956	2	631	257	114	258	158	215	67
CGTCGTCCCCAGCC	0.0204082	3	144	0.0436137	14	307	0.00813008	2	244	82	379	75	572	59	631
AGTCCGGTCCAGCG	0.00564972	1	176	0.0157729	5	312	0.0026455	1	377	141	90	117	83	123	75
CAGCCTGTCTGCAG	0.030303	6	192	0.00392157	1	254	0	0	259	58	46	81	88	60	126
CGTCGGCCTCGCAC	0.0126582	2	156	0	0	183	0	0	166	69	59	46	90	66	125
AAGGCGGTTTAGAG	0.00507614	1	196	0.00657895	2	302	0.00294985	1	338	1488	145	1394	41	1191	126
AGTGCTCCTCGCCG	0.0130719	6	453	0.00721154	3	413	0.00756144	4	525	225	115	208	70	173	64
CGGGGGCCTTGCCC	0.00970874	1	102	0.0229008	3	128	0	0	136	207	61	210	61	170	148
AGTCCGCCTCAGAC	0.0102041	6	582	0.00477897	4	833	0.0159272	14	865	256	235	262	285	238	377
CAGCGGCCCCACCC	0	0	429	0.005	4	796	0.0159884	11	677	124	165	98	142	99	211
AAGGCGGCTTAGAG	0.00394477	2	505	0.00911854	6	652	0.00660066	4	602	1172	35	1183	100	1024	78
CAGCCTGTCTGCCG	0.0197044	4	199	0.0108696	3	273	0.00711744	2	279	70	81	69	94	63	84
AGTCGTGCCTGCAC	0.00865801	2	229	0.0188679	5	260	0.017192	6	343	141	72	103	84	115	82
CATCCGGTTTACCC	0.00367647	1	271	0.00932836	5	531	0.00178253	1	560	163	1536	137	1673	131	1603
CAGCGTCCTTAGAG	0.00465116	1	214	0.00932401	4	425	0.00425532	2	468	93	122	83	124	114	140
CGGGGGCTTCGCCG	0	0	92	0	0	116	0.027027	4	144	39	43	37	61	35	31
CGGCCGCCTTGCCG	0.0230769	3	127	0	0	220	0.00396825	1	251	116	59	114	58	99	63
CGGGGGGCCCGGCG	0	0	12	0	0	102	0.0140845	1	70	20	29	21	10	21	27
AATGCTGTTCGGCC	0.00187266	1	533	0.00513699	3	581	0.0107362	7	645	188	333	217	440	156	357
CGGCGTCCTTAGCG	0.00680272	1	146	0.0528455	13	233	0.00840336	2	236	58	52	45	44	43	55
AAGGCTGTCCGCAG	0.00471698	1	211	0.0120192	5	411	0.0205479	9	429	199	32	178	23	180	33
CATGCTGTTTGCAG	0.011236	1	88	0.0114943	1	86	0	0	130	102	80	81	164	91	116
CAGGCTGTCCAGAG	0.00719424	1	138	0.00995025	2	199	0	0	183	55	52	68	91	40	100
CAGGGGCTTTGGAC	0.00769231	1	129	0.0181818	5	270	0	0	252	71	143	69	128	62	177
AAGCCGGTCCAGAC	0.0145833	7	473	0.00866551	5	572	0.0132939	9	668	273	79	267	115	226	119
CATGCGGTCCGCCG	0.0130719	2	151	0	0	159	0.0300429	7	226	68	58	55	169	59	83
CAGCGTGTTCGCCG	0	0	49	0.00543478	1	183	0.00520833	1	191	44	25	42	49	30	22
AATCGGCCTCAGCC	0.00510856	8	1558	0.00607735	11	1799	0.0118995	27	2242	297	1727	309	2045	218	2030
AGTGGGCTCTGCCC	0.00621118	1	160	0.00403226	1	247	0.0058651	2	339	1499	133	1512	76	1583	143
AAGGGTGTTCGCCG	0.0102564	2	193	0.00512821	1	194	0.00877193	2	226	136	23	129	33	124	19
AGTCGGCCTTGCAC	0	0	184	0.00377358	1	264	0.0117994	4	335	224	111	191	114	189	53
CGTCGTCTTTGGAC	0.352273	31	57	0.191176	26	110	0.241667	58	182	22	175	45	129	32	134
AGTGCTGTCTACAG	0.0070922	3	420	0.00271739	1	367	0.0139969	9	634	287	58	254	201	226	120
CAGCGGCTCTGGCC	0	0	118	0.010989	2	180	0.12069	21	153	54	246	56	170	54	235
CATCGGGTCTGCCG	0.0178571	1	55	0	0	96	0	0	54	60	79	48	71	37	89
CATGCGCCTTACAC	0.00242131	1	412	0.00425532	2	468	0.00773994	5	641	286	352	248	510	226	443
AATGCGCCCTGCAG	0.0042735	1	233	0.00917431	3	324	0.0210773	9	418	3309	83	3032	128	3242	70
CAGCGTCTCTAGAC	0.00452489	1	220	0.0153061	6	386	0.00867052	3	343	87	224	87	304	102	269
AGTGGGGTTCAGAG	0.015873	1	62	0.00934579	1	106	0	0	104	106	21	99	66	100	42
AAGGCGGTTTACCG	0.00632911	2	314	0.0425101	21	473	0.00452489	2	440	90088	150	81995	90	95510	198
CGGGGGGTCTACAG	0.025974	2	75	0.00704225	1	141	0	0	166	32	58	41	67	57	74
AAGCGGGCTCAGAG	0.00636943	1	156	0	0	215	0.00970874	2	204	145	30	152	40	113	35
AGGCCTGCCCAGAG	0.00536193	2	371	0.00680272	3	438	0.0130548	5	378	165	23	162	59	129	29
AAGGCTGTTCGGAC	0.0299003	9	292	0.0172043	8	457	0.0162455	9	545	210	49	227	69	174	47
CATGCGCCTCGGCC	0.01	2	198	0.0108303	3	274	0	0	302	90	419	64	571	98	471
CAGCCTCTCTACAG	0.00419287	2	475	0.010158	9	877	0.0070922	6	840	158	155	141	153	126	181
AATCCTCTCTACCC	0.0155807	11	695	0.0152505	14	904	0.0140845	13	910	703	2644	636	3156	549	2993
AGTCCTCCCTGGAC	0.00296736	1	336	0.00782779	4	507	0.00392157	2	508	180	172	219	276	181	410
CGTGCGGTTTAGAG	0	0	64	0	0	123	0.0142857	1	69	60	81	64	86	42	73
CGTGCGCTTCAGCC	0.0116505	6	509	0.0130178	11	834	0.0151869	13	843	96	1371	91	1531	78	1231
AAGCCTCTCCAGAG	0.00763359	2	260	0.0213178	11	505	0.0113379	5	436	269	31	264	77	251	72
AATGGTCTTTACAG	0.016158	9	548	0.0115942	8	682	0.00512821	5	970	501	252	488	240	426	191
CATCGTCCCTAGAC	0.0115385	3	257	0.0310559	10	312	0.0801887	34	390	116	304	100	329	91	361
AGTGGGGTTTACCC	0	0	118	0.00996678	3	298	0.00675676	2	294	3783	195	3432	135	3978	268
AGTCCGCTCCGCCC	0.047817	23	458	0.00553506	3	539	0.0143198	6	413	239	108	212	269	194	313
AGTCCGCCTCGCCC	0.0140845	7	490	0.00330033	2	604	0.00462963	2	430	268	229	238	301	223	308
CATCCTGCCTGCAG	0.0147059	1	67	0.020979	3	140	0.0473373	8	161	107	135	72	148	88	101
AATCGGCTTTACAG	0	0	384	0.0074813	3	398	0.0165913	11	652	410	282	383	206	364	228
CGTCCTCTCCGCAC	0.0141343	4	279	0.00938967	4	422	0.00897666	5	552	80	78	61	146	67	127
CGTGCTCTCTACCC	0	0	305	0.0189753	10	517	0.00452489	2	440	154	684	142	836	119	912
CATGGGCTTCGCCG	0	0	104	0	0	140	0	0	197	50	55	58	60	49	81
CGTCGGCCCCACCC	0.00440529	1	226	0.0045977	2	433	0.00692841	3	430	115	1077	107	1037	92	999
AGGGCGGCTTGGAC	0	0	130	0.0052356	1	190	0.0110497	2	179	1028	113	878	91	808	98
AGTGCGCTCTGCAG	0.00469484	1	212	0.0113208	3	262	0.0113314	4	349	545	99	522	71	455	29
CGTGCGCCTCGCAG	0.00847458	1	117	0	0	174	0.0361446	6	160	55	33	73	58	52	62
AAGCCTCTCCGGCG	0.0199005	4	197	0.00316456	1	315	0.00877193	3	339	169	37	158	68	171	67
AGGGCTCTTCGCCC	0	0	243	0.015534	8	507	0.00167785	1	595	334	148	362	100	291	71
CATCGTCTCCAGCG	0	0	206	0.0108696	2	182	0	0	328	77	117	75	203	65	215
CAGGGTCTTTGCCC	0	0	82	0	0	234	0.00518135	1	192	103	198	84	230	83	119
AGGCCTGCCTACAC	0.0116279	5	425	0.0132939	9	668	0.00888325	7	781	334	112	354	137	279	158
AGTGGTCCCCGGCG	0.00816327	2	243	0.00990099	2	200	0	0	220	95	47	82	39	83	76
AGTGCGCCCTACCC	0.00966608	11	1127	0.0127389	22	1705	0.00953984	17	1765	922	2136	886	2154	720	2023
CGTGCGCTTCGCAC	0.0460526	7	145	0.00869565	2	228	0.0108696	3	273	74	100	51	130	45	95
AATCCTCTTTACAG	0.00589623	5	843	0.00349243	3	856	0.00382848	5	1301	649	382	597	413	560	309
AATGGGCTCTGGCG	0.00568182	1	175	0.00606061	1	164	0.00462963	1	215	217	22	186	61	149	69
AGGGCGGTCCGGCG	0	0	105	0	0	141	0.00699301	1	142	405	7	419	33	326	6
AGGGCGGTCTGCAC	0.00689655	1	144	0	0	225	0.0044843	1	222	1493	64	1352	47	1317	57
CAGCGTCTCCGCCG	0	0	257	0.00634921	2	313	0.00791557	3	376	61	95	58	62	53	32
AAGGCTGCTTGGAG	0.0105263	2	188	0.0123839	4	319	0.0105634	3	281	225	3	194	78	183	55
AAGCGGCCCCGGAG	0	0	63	0.00854701	1	116	0.0330579	4	117	110	12	97	24	109	21
CGTCGTGTCCGCCC	0.0111111	1	89	0.00719424	1	138	0	0	171	39	74	27	66	33	90
CGGCGGCTCCGCAC	0	0	152	0.00787402	2	252	0	0	236	50	62	40	31	52	34
AATCCTCCCCAGCC	0.00938967	12	1266	0.00869025	14	1597	0.00883576	17	1907	500	1075	413	1178	396	1175
CGTCGGCCCCGGCG	0	0	48	0.018018	2	109	0	0	153	28	62	25	63	35	42
AGTGCGCTTCAGCC	0.00784077	13	1645	0.00536913	12	2223	0.00756757	21	2754	609	1711	507	1657	454	1549
CAGCGTGTTTACCG	0	0	142	0.0227273	6	258	0.00301205	1	331	83	75	82	68	71	136
AGTGCGGTCTGGAG	0	0	49	0.021978	2	89	0.012987	1	76	159	64	165	52	137	14
CAGCGTGTTCGCAC	0	0	147	0.0253623	7	269	0.00735294	2	270	53	57	46	33	48	84
CGTCCTCCCCGGCG	0	0	145	0.0122449	3	242	0.00456621	1	218	49	118	43	66	38	71
CATGGGGCCTAGCC	0.0390879	12	295	0.00849858	3	350	0.0286533	10	339	90	1268	72	1535	65	1610
AGTGGGGTCTACCG	0	0	109	0.019305	5	254	0.00961538	3	309	251	66	273	85	225	93
CGTGGTCCCTACCG	0.00520833	1	191	0.00740741	2	268	0.0169492	7	406	76	153	89	132	45	153
CGGGGGCCCTGCCG	0.0133333	1	74	0.0078125	1	127	0	0	119	86	42	83	35	63	29
CGGCGTCTTCACCG	0.00502513	1	198	0	0	390	0	0	337	54	74	51	53	42	69
CGTCGTCCTTACAG	0	0	159	0.0035461	1	281	0.00890208	3	334	110	150	100	198	75	154
AGTCCTCTTTACAC	0.00511247	5	973	0.00902527	10	1098	0.0102236	16	1549	510	398	527	413	469	357
CGTGCGCTTTACAC	0.0124224	4	318	0.00990099	4	400	0.00364299	2	547	172	228	148	263	133	244
AAGGCGGCTCAGAC	0.00558659	3	534	0.0125313	10	788	0.00961538	8	824	1397	96	1391	128	1225	134
AAGGGGGTCTGCCC	0.0125786	2	157	0	0	214	0.00505051	1	197	2358	79	2204	83	2386	46
CGGCGGCTTTGCAG	0	0	82	0.00877193	1	113	0.0075188	1	132	36	30	46	52	39	26
CGGCGTGCTTGGAG	0	0	10	0.0172414	1	57	0	0	61	31	15	17	21	13	23
CAGCCGGCCCACAC	0.0116279	5	425	0.00474684	3	629	0.0155979	9	568	95	106	117	153	106	210
CATCCGCTCCGCCG	0.00985222	2	201	0.00946372	3	314	0.00714286	3	417	137	36	109	167	99	148
CGGGCGCCTCACAC	0.0153374	5	321	0.00907441	5	546	0.00727273	4	546	114	107	100	171	94	128
CGGGCGGTCTGGCG	0	0	70	0.00925926	1	107	0.00892857	1	111	32	9	30	19	22	26
CATGGTCTCTGCCC	0.00561798	1	177	0.00666667	1	149	0.00668896	2	297	102	181	64	306	60	200
CGGCGGGCCTGCAC	0	0	93	0.00625	1	159	0	0	193	33	62	31	65	34	25
AGGGCGGCCTACAG	0.00442478	1	225	0.0474576	14	281	0.00573066	2	347	1812	33	1708	82	1459	63
CGGCGTGTTTACAG	0	0	164	0.0111111	2	178	0	0	178	56	56	47	50	55	67
CAGCCTCTTCGGAC	0.047619	8	160	0.00797872	3	373	0.0026738	1	373	74	248	68	173	61	150
AGTCGTCCCCGCCG	0.00903614	3	329	0.00314465	1	317	0.00886918	4	447	150	37	109	78	126	83
AATGGGCCTTGCAG	0.00537634	1	185	0.00438596	1	227	0.0136054	4	290	411	30	356	72	345	111
CATGGGCCCTGGCG	0	0	66	0.0483871	3	59	0	0	108	48	68	43	113	44	126
AGTCGTGCCCACAG	0.0165289	4	238	0.0188679	6	312	0.0116279	6	510	164	98	163	122	125	109
AGGCCGCTTTAGCG	0.00943396	2	210	0.00617284	2	322	0.00787402	2	252	314	149	277	69	248	38
CGTCGGGCCCACAC	0.015873	3	186	0.003663	1	272	0.0105263	4	376	54	43	65	77	57	109
CGGGGGCCTCGGCC	0.0232558	1	42	0.0357143	4	108	0.0288462	3	101	48	118	43	251	35	181
CAGCGGGCCTGCAC	0.016129	2	122	0.00425532	1	234	0.00858369	2	231	61	78	70	84	51	73
CATGCGCTCTAGCC	0.0132212	11	821	0.012848	12	922	0.0153322	18	1156	182	2791	146	3263	161	3062
CATGCTGCCTACCG	0.0078125	2	254	0.0122699	4	322	0.00493827	2	403	122	155	124	207	103	231
AGTCCGCTCCGGCG	0.00396825	1	251	0.00784314	2	253	0.00564972	2	352	122	48	119	84	95	39
CATCCGCTCCGGCC	0.00949367	3	313	0.00271739	1	367	0.00873362	4	454	109	774	107	1151	95	1191
CAGGGTCTCTGCCG	0.0172414	3	171	0.00393701	1	253	0.00529101	1	188	63	99	55	67	48	32
AGTCGGCTCTACCC	0	0	276	0.00659341	3	452	0.0130112	7	531	297	1395	289	1578	279	1677
AATGGGCCCTAGCC	0.0049554	5	1004	0.00708104	9	1262	0.00375235	6	1593	535	1422	465	1972	373	1819
AGGGGTCCTTACAG	0	0	328	0.0148305	7	465	0.00725953	4	547	464	49	449	105	382	97
CATCGTCTTCGGCG	0.0983607	6	55	0.0326087	3	89	0.0224719	2	87	49	117	34	125	47	124
AAGCGGCTTTGCAC	0.00444444	1	224	0.0170455	6	346	0.00519481	2	383	283	75	281	59	256	71
CAGCGGCTTCAGCG	0.00520833	1	191	0.026087	6	224	0.00985222	2	201	64	76	53	66	35	90
CATGGTCTCTGCAC	0.0108108	2	183	0.010582	2	187	0.00327869	1	304	88	136	113	179	84	185
AGGCCGGCTTGGAC	0.0194175	2	101	0.00793651	2	250	0.00930233	2	213	169	12	164	78	138	110
AGTGCGCCCTAGCC	0.0146138	28	1888	0.0119161	25	2073	0.0126738	31	2415	649	2402	601	2317	548	2294
CGTCCGGCTCACAC	0.020202	4	194	0.0104167	4	380	0.0231959	9	379	89	162	95	172	78	273
CAGGCTGTCTACCG	0.00793651	2	250	0.0159292	9	556	0.0183824	10	534	98	142	87	164	85	119
AAGGCTGCTCACCC	0.0123457	8	640	0.00541516	6	1102	0.0122699	12	966	572	218	517	238	450	272
AAGCCTGCCTGCAC	0.00714286	3	417	0.017094	10	575	0.00952381	6	624	291	119	262	112	267	152
CAGCGTGTTTAGCC	0.00954198	5	519	0.0172872	13	739	0.023407	18	751	76	544	78	842	64	469
CAGGGTCCTTGGAC	0	0	119	0.00346021	1	288	0.0097561	2	203	72	177	75	188	60	220
AATGCTCCCCGGCC	0.00977995	4	405	0.0106383	6	558	0.00877193	6	678	315	578	274	538	281	483
CAGCGGGCCCAGCC	0.179039	41	188	0.0612245	21	322	0.089404	27	275	58	497	62	530	49	638
CGGCCTCTCTAGAG	0.0133333	2	148	0	0	231	0.00444444	1	224	76	36	65	76	70	81
CGTGGTCCTTACCG	0	0	210	0.00696864	2	285	0.0175439	5	280	97	208	74	156	84	170
AGTGGTGCTTAGCG	0.00921659	2	215	0.00790514	2	251	0.0307692	8	252	160	34	149	74	144	80
AGTGGGCTCCGCAG	0.0227273	3	129	0.00423729	1	235	0.00909091	2	218	151	71	132	46	95	50
CAGGCGGTCCGGCG	0	0	164	0.0106952	2	185	0.04329	10	221	43	27	41	102	39	32
CAGGCTCCCTGCCG	0.00879765	3	338	0	0	537	0.0075188	4	528	135	77	97	108	116	104
AGTCCGCCCCAGCG	0	0	377	0.00681818	3	437	0.0123457	7	560	211	138	188	199	169	141
AGTCGTGCCTGGCC	0	0	53	0	0	71	0	0	80	130	288	112	251	98	254
AATCGGGCTCGGCG	0.0681818	9	123	0	0	119	0.0128205	2	154	92	32	83	66	74	62
AGTCCTCTCTACCC	0.00222222	1	449	0.0140056	10	704	0.00688705	5	721	428	1088	396	1152	378	1041
AGGCCTCTTTGCCC	0.013369	5	369	0.00607287	3	491	0.0168856	9	524	315	134	282	198	235	128
CAGGGTCCCTGGCG	0	0	129	0.0119048	2	166	0.0162162	3	182	56	29	53	65	40	33
CGGGGTGTCCGCAC	0.0155039	2	127	0.0136986	2	144	0.00483092	1	206	38	46	27	7	23	17
AGGGGGGCCCAGCC	0.0202703	3	145	0.00958466	3	310	0	0	285	376	317	335	323	299	258
CGGGCTGCTTGGCG	0	0	61	0	0	121	0	0	116	45	32	47	31	47	42
AAGCCGCTTCAGAG	0.00707547	3	421	0.00587084	3	508	0.0224215	10	436	311	66	304	77	294	25
CATCCTGTTTGGAG	0	0	30	0	0	69	0	0	79	77	142	67	80	63	88
CAGGCTCTTTGGCG	0.00724638	1	137	0.00423729	1	235	0.005	1	199	118	70	94	103	72	84
AGGCCGGTTCACAG	0.00591716	1	168	0.00634921	2	313	0.01875	6	314	219	48	230	47	190	77
AGTGCGCTCCACCC	0.0091954	4	431	0.00832178	6	715	0.00622084	4	639	672	635	631	811	554	868
AGGCCGCTCCAGCC	0.00902527	5	549	0.0207824	17	801	0.00736196	6	809	311	556	275	736	259	714
CGTCGTCTCTGCCG	0	0	89	0.0162602	2	121	0	0	163	42	44	48	97	52	100
CGGCCGGTTCAGCG	0.0205479	3	143	0.0112994	2	175	0.0103093	2	192	30	61	44	64	35	46
AGTGCGGTTCACCC	0.00662252	4	600	0.00487805	4	816	0.0152225	13	841	502	404	433	341	400	359
CGTGCGCTCCACAC	0.0273224	10	356	0.00337268	2	591	0.00775194	5	640	116	188	97	197	102	130
CGGCGGGTTTGGCG	0	0	36	0	0	34	0.0114943	1	86	25	65	17	14	18	19
CATCCGCCCTGGCG	0.0106383	1	93	0	0	139	0.0295567	6	197	87	116	79	171	75	91
AGTGCTCCCCAGCG	0.00838574	4	473	0.00737463	5	673	0.00625782	5	794	209	59	223	109	195	182
CGGGCGGTCCGCAC	0	0	112	0.018018	4	218	0.00520833	1	191	44	9	38	39	33	39
AGGGCTGTTTGGCG	0	0	115	0.00833333	1	119	0.0101523	2	195	196	21	181	74	139	34
AAGGGTCCTTGGAG	0.00847458	1	117	0	0	189	0	0	136	257	62	249	69	213	31
AAGCCTCTTTGGCC	0.0315789	15	460	0.0125	8	632	0.024077	15	608	273	520	336	426	249	406
AGGGCGGCTCGGCG	0	0	77	0.0144928	2	136	0	0	152	623	23	525	46	492	20
AGTCGGCTCCACCC	0.004914	2	405	0.00519031	3	575	0.0232172	14	589	225	460	236	557	176	471
AATCCTCCTTACCC	0.0104878	43	4057	0.0122351	56	4521	0.00944424	52	5454	741	3256	710	4270	694	4312
CAGCCGGTCCAGCG	0	0	169	0.0132626	5	372	0.00977199	3	304	63	15	49	90	58	60
AATGGTCCCCACAC	0.0121212	8	652	0.0165217	19	1131	0.011955	17	1405	428	302	408	179	333	277
AGGCCGGCCTGCAG	0	0	114	0.0131579	2	150	0.020979	3	140	193	49	188	45	153	56
CGGCCTGCTTAGCG	0.012987	2	152	0.00920245	3	323	0.00303951	1	328	64	104	60	38	54	65
AATGGGCTCTACAG	0.00903614	3	329	0.00915332	4	433	0.00544218	4	731	510	108	457	188	422	241
CATCGTCTTCAGCC	0.0034965	1	285	0.0106101	4	373	0.0249042	13	509	127	1456	107	2079	116	2059
AGGGCTGCCCACCG	0.0164835	6	358	0.00205761	1	485	0.00207039	1	482	278	50	313	39	269	35
CAGGCGCCTCAGAG	0	0	161	0.0117994	4	335	0.00421941	1	236	102	94	110	71	82	88
AGGCCTGTCCGCCG	0	0	169	0.00420168	1	237	0.00909091	3	327	124	43	108	32	105	54
AAGCGGGTTCAGCC	0.00367647	1	271	0.00923788	4	429	0.0023753	1	420	180	275	188	275	147	220
CGTCCTGTTCACCC	0.0149254	4	264	0.0197628	10	496	0.0357895	17	458	112	273	92	427	79	404
AAGGGTCCCCACCC	0.0264901	20	735	0.00802139	9	1113	0.00992063	10	998	461	43	428	140	364	132
CAGCGGGTTCGCAG	0	0	54	0.032967	3	88	0	0	122	39	7	19	19	23	36
CAGGCGGTCTGCCC	0	0	167	0.0146341	3	202	0	0	154	84	259	63	289	68	289
AGGGCTCTTTAGCG	0.0096463	3	308	0.00258398	1	386	0.00455581	2	437	577	131	491	118	428	69
AGGGCTCCCCGCCG	0	0	251	0.00486618	2	409	0.01	4	396	337	5	334	48	265	49
AATGGTGTTTACCC	0.00530504	2	375	0.0184805	9	478	0.00936037	6	635	390	292	378	413	290	349
CATCGTCCCCAGCG	0.0133333	2	148	0.00613497	1	162	0.015528	5	317	63	155	83	95	68	117
AGTCGGCTTCGGCG	0	0	117	0	0	109	0	0	157	82	17	73	53	74	35
CGGGCGCCTCACCC	0.0027972	2	713	0.011976	16	1320	0.00944386	9	944	116	1068	106	1171	101	1100
CATCGGGCCCGCCC	0	0	70	0.016129	2	122	0.0166667	2	118	62	83	71	95	71	134
AGGCCTCTTCAGCC	0.0070922	4	560	0.0126437	11	859	0.00671141	5	740	293	237	320	385	271	338
CGGGGGGCTCGCCC	0	0	68	0.00826446	1	120	0	0	102	82	59	82	16	99	26
AATCCGCTTTAGAC	0.0047619	4	836	0.0107643	10	919	0.00521286	6	1145	543	695	558	760	481	606
CGGCCTCCCTGCCC	0.0143541	3	206	0.019943	7	344	0.0136054	4	290	111	64	84	174	104	220
CAGGCTGTTCACCG	0.0176322	7	390	0.00527241	3	566	0.00684932	4	580	91	128	97	117	64	130
AGTCCGGCCTGGCC	0.00514139	2	387	0.017199	7	400	0	0	451	131	438	150	551	149	395
CAGGCTCTCCGGAG	0.0111111	1	89	0.0049505	1	201	0.00662252	1	150	44	39	57	57	41	28
AATCGGGCTCGCCC	0.00558659	1	178	0.00840336	2	236	0.00425532	1	234	256	179	264	192	243	177
CGGCGGGCCTGCCC	0	0	52	0.0166667	2	118	0.0470588	4	81	41	54	46	47	35	34
AATGCGCTCTGCAG	0.00995025	2	199	0.00568182	2	350	0	0	347	798	118	701	121	659	128
AGTCCTGCTCGCCG	0.0037037	1	269	0.00990099	3	300	0.00945626	4	419	138	70	121	39	106	27
AATGCTGCTCACAC	0.0060241	6	990	0.00853971	10	1161	0.00992991	17	1695	457	191	443	248	439	302
AAGGCGCCTTAGCG	0.00231481	1	431	0.00695652	4	571	0.0288809	16	538	2223	112	2056	110	1752	77
CATCCTCCTCGGCC	0.00858369	4	462	0.00662252	3	450	0.00639659	3	466	125	872	108	1030	97	959
CGTGCTCTCTGGCG	0.0105263	1	94	0.00714286	1	139	0	0	150	52	46	42	45	49	80
CGGCCGCCTTGGCG	0	0	91	0.0075188	1	132	0.00490196	1	203	46	39	51	100	42	65
CGTGGTGTCCAGCG	0.0387597	5	124	0.00877193	1	113	0.0149254	2	132	28	68	24	79	30	91
CGTCGTGCCTGCCG	0	0	28	0	0	84	0.00775194	1	128	34	24	36	59	30	52
CAGCGGGCTCACAC	0.0078125	2	254	0.00840336	4	472	0.0192308	8	408	65	119	73	135	63	160
CAGCGGGCCTAGAC	0	0	180	0.0132979	5	371	0.011396	4	347	62	67	63	119	44	134
CAGCGGGTCCACCC	0	0	249	0.00232558	1	429	0.00769231	3	387	79	67	75	90	51	71
CAGCGTCTCCACAC	0.00792393	5	626	0.00706714	6	843	0.00728408	7	954	102	122	132	190	102	194
AATCCTCCCCGCAC	0.00665188	6	896	0.0055607	6	1073	0.0117502	19	1598	314	206	323	218	296	268
AGTGGGCCCTGGCG	0.0181818	2	108	0	0	106	0	0	209	121	57	134	64	104	43
CGGGCTCCCCACAC	0.0071048	4	559	0.0104773	9	850	0.00479616	4	830	106	36	109	98	89	128
CAGGCTGCCCACCG	0.00813008	4	488	0.00129702	1	770	0.00757576	5	655	93	51	78	133	76	85
AATGGTGTTTGCCG	0.00507614	1	196	0.014218	3	208	0.0252525	10	386	174	91	175	99	144	88
AATGGTGCTTAGCG	0	0	209	0.00641026	2	310	0.00232019	1	430	265	106	239	110	168	96
CATGGTCTCCAGAG	0.0178571	1	55	0	0	122	0.0182927	3	161	62	148	59	96	56	89
CATGCTCCTTGGAC	0.00706714	2	281	0.0186335	6	316	0.0272953	11	392	109	386	94	304	104	421
AGTCGTGCCCGCCG	0.0166667	2	118	0.0151515	3	195	0.004	1	249	82	24	90	37	67	67
AATCCTGCCCACCG	0.00888889	6	669	0.00593824	5	837	0.00702988	8	1130	303	166	263	165	281	152
CATCGGCTTCGGCG	0.0227273	1	43	0	0	59	0	0	85	46	62	43	91	36	85
AGTCGGGCTCAGAC	0	0	223	0.0133333	4	296	0.00371747	1	268	131	183	131	144	136	135
CAGCCTCCCTGGCC	0.00881057	2	225	0.00990099	4	400	0.0123762	5	399	91	97	94	183	89	272
AGGCGGGTTTAGCG	0	0	80	0	0	123	0	0	109	164	31	118	47	107	82
CGGGGGCCCTGGCC	0	0	43	0	0	90	0.0322581	3	90	51	202	45	162	39	343
AGTCCGCCTTGCAG	0.004329	1	230	0.00760456	2	261	0	0	323	240	100	209	161	219	123
CGTGCGCCTCGCCG	0.0111732	2	177	0.0226415	6	259	0.0126582	4	312	340	49	341	108	300	44
CGGGGTCCCTACCG	0.0265487	3	110	0.00701754	2	283	0.00749064	2	265	74	82	61	121	58	97
CATCGTGTCTAGCC	0.0116618	4	339	0.0226131	9	389	0.0348837	18	498	97	2295	87	2360	82	2354
CAGCGTGTCTACAG	0.0210526	4	186	0.00265252	1	376	0.00808625	3	368	83	140	80	108	55	142
AATCGTCTCTAGCC	0.0125392	4	315	0.0104167	5	475	0.0128205	7	539	345	1714	346	2090	283	2038
AATGCGCCTTGGCG	0.00374532	1	266	0.0125392	4	315	0.00874636	3	340	592	89	608	123	515	74
AATCGTGTCCGCCG	0.00673401	2	295	0	0	189	0.0060241	2	330	81	29	99	95	110	36
AGTCGTGCCTGCCC	0.00549451	1	181	0.0140845	3	210	0	0	249	138	170	152	93	127	90
AGGGCGGCCCGGCG	0.0757576	10	122	0.0150376	2	131	0.0045045	1	221	527	6	502	30	427	12
CGTCGTCCTTAGCC	0.00257069	2	776	0.0114703	11	948	0.00995025	12	1194	92	1897	110	2220	76	2158
AATGCTGCTTGGAC	0.00407332	2	489	0.00199601	1	500	0.0218341	10	448	298	274	261	267	219	294
AGTCGGCTTTAGAG	0.00961538	1	103	0	0	178	0	0	106	178	108	177	118	152	130
CGGCCTGTCCAGCG	0.0130719	2	151	0.0118577	3	250	0.011236	3	264	44	33	38	46	42	43
CAGCCGCTCCAGCG	0.00350877	1	284	0.00760456	4	522	0.0120724	6	491	69	110	76	111	78	136
AATCCGCCCCACAG	0.00169492	1	589	0.00935829	7	741	0.00425985	4	935	407	237	370	247	325	256
AATCGGGCCTGCAC	0.00900901	2	220	0	0	224	0.00826446	3	360	206	158	174	136	161	260
CAGCCTCTTCGGCG	0	0	232	0.00651466	2	305	0.0333333	9	261	51	47	49	47	42	89
AAGCCTGTTTAGCC	0.00693241	4	573	0.0143756	16	1097	0.010978	11	991	381	392	367	336	336	374
CGGCGTGCCTAGAC	0.0217391	2	90	0.0144231	3	205	0.0204082	4	192	56	76	55	107	48	140
AAGCGGCTCCGGCC	0.0271739	5	179	0.0153846	5	320	0.00343643	1	290	158	175	169	288	162	258
AATCGTCTCCACCC	0.0060024	5	828	0.00625	6	954	0.00951557	11	1145	380	252	338	220	321	285
CAGCCTGCTTAGCG	0.004329	1	230	0	0	391	0.0140845	5	350	94	146	84	115	84	156
CGTCGGCTTTAGCG	0	0	134	0.018018	2	109	0.0454545	4	84	54	50	48	115	46	152
CAGCGGGTTCGGCG	0	0	60	0	0	105	0	0	64	20	38	20	49	28	19
AGTCGTGCTTGGCC	0	0	34	0.0125	1	79	0	0	104	138	234	117	347	103	260
AATCGTGTCCAGCC	0.0166667	3	177	0.0418006	13	298	0.0264026	8	295	237	443	194	398	160	491
AATCGGGTCTACCG	0	0	225	0.00896861	2	221	0.0112613	5	439	196	79	189	149	204	57
AAGGCTGTCTACCC	0.015444	8	510	0.00842359	7	824	0.0112923	9	788	563	194	504	194	472	160
CATCGGGTCCGCCC	0	0	48	0.0725806	9	115	0	0	203	55	83	57	82	53	104
CGTGGGCTTTAGAC	0.0171674	4	229	0.00343643	1	290	0.0188088	6	313	74	371	69	360	75	250
AATGCTGTTCGGCG	0.00581395	1	171	0.0078125	2	254	0.00887574	3	335	169	32	133	95	141	35
CGTGCTCTTCACCG	0.00607903	2	327	0.00199601	1	500	0.00677966	4	586	84	127	87	92	77	164
AAGCCGGTTCACCC	0.00621118	3	480	0.00746269	6	798	0.013245	10	745	351	159	314	150	279	308
AGGCCTGTCTGGCG	0	0	109	0	0	117	0.00877193	1	113	110	25	117	23	103	22
AGGGGTGCCCAGAC	0.0033557	1	297	0	0	301	0.00263158	1	379	179	30	179	61	172	109
AGTCCGGTTCGCAC	0.00436681	1	228	0.00930233	2	213	0.00367647	1	271	146	55	130	114	136	177
AAGGGGGCCCACAG	0.00784314	2	253	0.00240385	1	415	0.00722892	3	412	404	134	437	69	330	77
CGGGGGGTTTGGAC	0	0	77	0.0103093	1	96	0.0120482	1	82	35	117	24	98	31	144
CGTGCTGCCTGCAC	0	0	212	0	0	228	0.00396825	1	251	79	140	59	131	57	91
AAGCGGCTCTGCAG	0.0180723	3	163	0.015625	3	189	0.00510204	1	195	193	35	168	64	168	42
CGTCCTCCCTAGAC	0.00243309	1	410	0.00776398	5	639	0.0091047	6	653	140	301	104	472	134	353
AATGGGGTTTGCAC	0.0707071	14	184	0.0223214	5	219	0	0	360	475	148	477	112	441	75
CGGCCGGCTCAGCG	0.0131579	1	75	0.021097	5	232	0.0131579	3	225	57	38	34	51	44	66
CATGGGGCTCACAC	0.00884956	2	224	0.00917431	3	324	0.00479616	2	415	120	188	88	163	68	155
AAGGCTGCTTGGCG	0	0	112	0.00387597	1	257	0.00636943	2	312	287	43	288	90	264	52
CAGGCGGCCTAGAG	0	0	238	0.0242826	11	442	0.00909091	3	327	86	66	68	64	63	62
AAGCCTCCCTACCC	0.00389484	4	1023	0.0109325	17	1538	0.00887097	11	1229	625	438	631	640	602	515
AGTCGGGCTTACCC	0.00821018	5	604	0.00672043	5	739	0.00936768	8	846	247	1086	208	1569	179	1355
AATCGTCCTTACAG	0.00578871	4	687	0.00746269	6	798	0.00569569	7	1222	437	252	399	286	330	276
CATCGTGCTTACAC	0.00793651	2	250	0.0180879	7	380	0.00998336	6	595	149	294	157	371	124	326
AGTCCGCCCTGCCG	0.0177515	3	166	0	0	338	0.0196078	7	350	308	66	308	145	291	68
AGGGGGCCTTGGCC	0	0	57	0.0225989	4	173	0.0601093	11	172	606	163	604	214	577	173
CATCGTGTCTGCAC	0.0192308	1	51	0.0179641	3	164	0.0119522	3	248	79	181	70	116	40	129
AATGCTGTCTACAG	0.00251889	1	396	0.00459418	3	650	0.0124224	10	795	430	284	406	162	372	205
CAGCCGGTCCACCC	0	0	347	0.00379507	2	525	0.00767263	3	388	102	395	77	407	88	342
AATGGTGTTCGCCC	0.00518135	1	192	0.00350877	1	284	0.0049505	2	402	137	83	152	136	128	95
AAGGGGCCTTGCAG	0.0516605	14	257	0.00275482	1	362	0	0	399	931	92	821	58	779	29
AAGCGTCTCCGGCC	0	0	247	0.00479616	2	415	0	0	460	177	41	138	119	169	110
CGGGGTGCTCGGAC	0	0	59	0.00917431	1	108	0.03125	2	62	28	82	28	62	20	70
AAGCCTGCTCGGAC	0	0	287	0.00952381	5	520	0.0132075	7	523	175	108	170	101	140	59
CATCCTGTTTGGAC	0.00598802	1	166	0	0	223	0.00328947	1	303	89	99	92	184	67	281
AATGCTCCCCGCCC	0.05074	24	449	0.00877193	6	678	0.00665779	5	746	417	217	409	249	339	272
CGTCGGCCCCAGCG	0	0	112	0.00588235	1	169	0	0	185	70	90	58	112	48	115
AAGGGGGCTCGCAC	0.00865801	2	229	0.00647249	2	307	0.0143541	6	412	3282	43	3186	40	3266	32
CGGCGGGTCTAGAC	0.0104167	1	95	0.00653595	1	152	0.0446927	8	171	55	142	37	166	39	139
CATGGTCCCTGGCC	0	0	25	0.0438596	5	109	0.00943396	1	105	93	568	78	646	83	545
AGTCCGCTCCGGAC	0.00276243	1	361	0.00242131	1	412	0.0300231	13	420	163	189	144	185	148	197
AGTCCGGTTTGGAG	0	0	38	0.0149254	1	66	0	0	59	102	15	92	71	83	23
AAGGGTGCTTAGAC	0.003861	2	516	0.0128535	10	768	0.017321	15	851	393	174	419	183	342	183
CGGGCGCTTCGCCC	0	0	126	0	0	258	0	0	186	74	143	73	136	59	137
CGGCCTCTCCGGCC	0.170455	15	73	0.00414938	1	240	0	0	157	59	50	44	123	58	53
CGTGGTCTCCGCAC	0	0	160	0.0042735	1	233	0.015674	5	314	44	63	45	91	41	91
CAGCCGCCCCAGAC	0.0071599	3	416	0.00833333	6	714	0.0104575	8	757	126	316	100	442	93	404
CATGGTCTCCACAG	0.00303951	1	328	0.00651466	2	305	0.0225873	11	476	86	99	101	178	84	183
CGGGCTCCCCACCG	0.00560224	2	355	0.00573066	4	694	0.00636943	4	624	78	125	80	93	62	67
AGGGCTCCCCACAC	0.00593824	5	837	0.0135257	15	1094	0.0143369	20	1375	555	69	558	100	475	115
CGGGGTGCCTACAC	0.0044843	1	222	0.0114943	4	344	0.0119332	5	414	56	106	57	126	52	96
AGGGCGGCCCGCAC	0.00363636	1	274	0.00283286	1	352	0.00630915	2	315	937	37	883	48	747	25
AGGCGGGTTTACAG	0.00458716	1	217	0.00613497	1	162	0	0	211	188	55	192	54	164	44
CAGGCGCCTTAGAC	0.00927644	5	534	0.00340522	3	878	0.0122951	9	723	209	427	221	428	184	527
AATCGGGCTTACCC	0.0319444	23	697	0.00822562	7	844	0.00828157	8	958	394	1143	318	1176	318	1316
AGTCCTGTCTGGCC	0	0	266	0.0135593	4	291	0.00238095	1	419	153	261	149	303	121	142
AAGCGTGTCCAGAC	0.0224439	9	392	0.00803213	4	494	0.0106383	6	558	189	79	199	142	197	120
CATGCGGTTCGCCC	0.0103093	1	96	0.00724638	1	137	0	0	137	88	307	50	289	72	402
CAGGGGCCCTGGCG	0	0	79	0.0150376	2	131	0.00729927	1	136	56	23	48	77	37	52
AATCGTGTCCAGAG	0	0	158	0.0104712	2	189	0	0	210	154	25	145	100	132	114
CGGCCTGCCTGCAG	0	0	106	0.0139373	4	283	0.0161943	4	243	44	48	41	32	31	98
CATCGTCTCCGCCG	0.00719424	1	138	0.025974	4	150	0.00740741	2	268	68	61	50	145	49	142
CGTGCGCTTTGGCG	0.0224719	2	87	0.012987	1	76	0	0	107	63	20	45	61	46	98
CAGGGTCCCTGCAC	0.0214286	3	137	0.0129032	6	459	0.013544	6	437	86	126	95	141	81	134
AGGGGTGTCCGGCC	0	0	107	0	0	140	0	0	133	109	44	113	28	91	17
CGTGCGGCTCACAC	0.045977	8	166	0.00512821	2	388	0.00819672	3	363	100	140	86	179	78	167
AATGCTGTTTGCCG	0.00898204	3	331	0.00645161	2	308	0.00343643	2	580	280	72	295	186	248	146
CATCGTGTTCAGCC	0.00719424	3	414	0.034965	15	414	0.0172414	9	513	94	1828	74	1768	69	1876
CGTCCTCCCTGGAG	0.0333333	2	58	0.0102041	1	97	0	0	106	60	63	44	105	46	60
CGGCGGCTTCGGAG	0	0	69	0.0106383	1	93	0.0105263	1	94	25	11	21	18	20	14
CGGGCTGTTTACAC	0.00887574	3	335	0.00223714	1	446	0.004914	2	405	100	90	109	108	100	140
CATGCGGCTCGGAG	0	0	13	0.0273973	2	71	0	0	44	45	29	31	59	48	56
AATGGTCTTCACAG	0.00566572	4	702	0.0159787	12	739	0.0209465	27	1262	331	76	340	169	305	218
CGGCGGGTTCGGAC	0	0	56	0	0	74	0.03125	3	93	18	32	11	36	27	38
AGGCGTCTCCAGAC	0.00634921	2	313	0.00917431	4	432	0.00660793	3	451	185	139	172	136	156	107
CGGCCTGTTTAGCC	0	0	462	0.00686813	5	723	0.00582242	4	683	61	283	87	309	80	299
CAGCGTGTCTGCAG	0	0	171	0.00531915	1	187	0.00763359	2	260	49	32	51	63	31	42
AGTCGGGCCTGGAG	0.0512821	2	37	0.0232558	1	42	0	0	26	72	17	68	26	78	46
CGGGGGCCTCACAC	0.0120482	2	164	0.0138504	5	356	0	0	365	77	108	62	109	55	100
AGGCCGCTTTGCCG	0.00862069	1	115	0.00480769	1	207	0.00442478	1	225	685	13	656	59	651	59
AGTCCGCTCTAGCC	0.00635104	11	1721	0.00948767	20	2088	0.0133983	33	2430	352	1938	277	1993	285	2423
AGGCCTGCTCAGAC	0.00847458	4	468	0.00705219	5	704	0.0055325	4	719	227	141	226	114	183	64
AATGGGGTCTACAG	0.0596026	18	284	0.0105634	3	281	0.00430108	2	463	307	103	327	133	289	133
AGTGCTCTCTACAC	0.0238871	22	899	0.0117155	14	1181	0.0058651	8	1356	519	226	462	287	414	198
AATGCTCCTTGGAG	0	0	150	0.0228311	5	214	0.00892857	2	222	259	116	294	120	229	87
AAGCGGGTTCGGAC	0	0	115	0.00444444	1	224	0.0348432	10	277	109	27	105	54	116	20
CGTGCTCCCTAGAG	0.00534759	2	372	0.00796813	4	498	0.00421941	2	472	81	74	63	130	81	65
CGTGCTCCCCAGAC	0.00808625	3	368	0.0110906	6	535	0.00830565	5	597	113	218	101	397	85	409
CATGGTGTCTACCG	0.00943396	1	105	0.00862069	1	115	0	0	207	101	169	90	170	71	142
CATCCGGCTCACAG	0.0135135	1	73	0.00429185	1	232	0.00395257	1	252	109	220	110	222	106	141
AATGCTGCTCGGCG	0.00970874	2	204	0.0171674	4	229	0.00735294	3	405	158	15	148	45	135	41
AGTCCTGCCCGCCC	0.0124224	2	159	0.00591716	2	336	0.00440529	2	452	215	153	190	122	141	123
AAGGCTCCTTAGAG	0.00953678	7	727	0.00792254	9	1127	0.00764007	9	1169	511	83	528	92	433	164
AATCCGGCTCAGAC	0.00557621	3	535	0.00337838	2	590	0.0170068	10	578	296	303	292	295	275	187
CAGGGGCTTTGCAC	0	0	103	0.0205761	5	238	0.011194	3	265	158	73	156	104	129	148
AAGGCTCCCCGGAC	0.00187266	1	533	0.00945946	7	733	0.00516796	4	770	306	48	281	94	251	117
CAGGCGGTTCACAC	0.00983607	3	302	0.00548446	3	544	0.0162602	8	484	113	76	107	123	113	210
CAGGCTCTCTGCCG	0.0124224	4	318	0.00229885	1	434	0.00961538	4	412	94	60	76	59	70	70
CAGGCTGTCCACCC	0.00591716	1	168	0.00656455	3	454	0.00282486	1	353	107	445	96	389	99	550
CGGCGTCCTCGCCG	0.00613497	1	162	0.00913242	2	217	0.00869565	2	228	46	27	42	46	30	67
AAGCGGGCCCAGCC	0	0	306	0.00390625	2	510	0.00204918	1	487	210	464	188	623	179	536
AGGGCTGCCCGCAC	0	0	367	0.01875	9	471	0.00248756	1	401	259	23	252	62	212	54
CGGGGTGCCCAGCC	0.0172414	1	57	0	0	122	0	0	103	48	102	49	118	47	173
AAGCCGGTTCAGCC	0.00477327	2	417	0.00147929	1	675	0.00534759	3	558	299	248	270	180	243	169
AATGGTCCCCGGAG	0	0	53	0.0251572	4	155	0	0	183	137	31	118	91	111	42
CGTCCTCTCCAGCG	0.00904977	2	219	0.0114068	3	260	0.0100503	4	394	70	125	75	74	57	84
AGTGGGGCCTACAC	0.00295858	1	337	0.00273224	1	365	0.00505051	2	394	251	139	272	129	217	111
AGTGCTCCTCACCC	0.00739827	12	1610	0.0155142	35	2221	0.0125224	28	2208	437	1646	414	1918	341	1830
AATGGGCTTCGGCG	0	0	122	0.0107527	2	184	0.0269058	6	217	151	19	138	77	131	95
AGTGGTGCCCAGCG	0	0	238	0.00757576	2	262	0.00914634	3	325	121	35	93	63	82	76
CGTCGTCCCTGCCG	0	0	127	0.00571429	1	174	0.00657895	1	151	52	56	42	84	36	86
AATGCGGCTTGCAC	0.0224359	7	305	0.0116279	6	510	0.0111288	7	622	694	262	667	174	547	240
AGTGCGGCCTGGCG	0.0124224	2	159	0.0727273	12	153	0.010582	2	187	203	16	191	63	172	117
AATCGTGTTTACCG	0.00628931	2	316	0.00840336	3	354	0.0229446	12	511	287	150	268	189	213	130
AGTCGGGCCCACCC	0	0	250	0.00271003	1	368	0.0023753	1	420	172	227	167	298	139	285
CGGCGTCTCTAGCG	0.00980392	1	101	0.00543478	1	183	0.031746	6	183	38	33	50	70	34	52
CATGGTCTCTGGCC	0	0	60	0.0136986	1	72	0.016	2	123	66	574	56	802	58	730
AGGCGTCCCCAGAG	0.00680272	1	146	0.0136364	3	217	0.012987	3	228	146	38	137	41	131	51
AATCGTCCTTGGAG	0	0	104	0.00787402	1	126	0	0	166	161	119	135	82	133	82
CGGCGGCCCTGCAC	0.00956938	2	207	0.00431034	1	231	0.0134529	3	220	53	50	52	66	53	103
CAGGCTGTCTGCCC	0.106383	10	84	0.0097561	2	203	0.0314465	5	154	81	402	79	308	70	216
CGTCCGGCTTACAG	0.0121212	2	163	0.0138889	3	213	0.0132159	3	224	102	170	107	131	97	153
AATCGTCTTTACAG	0.0112179	7	617	0.00140845	1	709	0.0104167	10	950	442	189	369	229	347	242
CATCGGGCTCAGAC	0	0	145	0.0114943	2	172	0	0	218	80	117	76	162	69	121
CATCGTGCTTGGAG	0.111111	2	16	0	0	53	0.0178571	1	55	47	84	51	48	32	30
AAGCGTCCTCGCCC	0.0787879	26	304	0.00500835	3	596	0.0105079	6	565	235	140	240	94	190	81
AGTCCTCTCCAGAC	0.00490196	3	609	0.00470588	4	846	0.0189432	19	984	277	274	267	382	242	222
CGTGCGCTTTAGAC	0.0027027	1	369	0.00843882	4	470	0.00757576	4	524	108	251	105	346	99	330
AGGCGTGCCCGCCC	0.00552486	1	180	0.00826446	2	240	0.00711744	2	279	120	105	131	40	105	35
AGTGGGGTTCAGAC	0.00421941	1	236	0.00529101	2	376	0.00719424	3	414	167	131	142	193	145	162
AGGCGTGTCCAGAG	0	0	164	0	0	164	0	0	167	118	10	101	22	97	1
CATCGGGTCCGGAG	0	0	13	0	0	36	0.0192308	1	51	29	16	23	19	28	41
AAGCCGGCCCACCC	0.0171779	28	1602	0.0123762	25	1995	0.0153986	34	2174	457	816	439	1034	372	857
CATCGTGTTCGGCC	0.0298507	2	65	0.011236	2	176	0.0163934	3	180	36	499	55	605	47	521
CGGGCTGCTCGCAG	0.0171429	3	172	0.0123457	3	240	0.00692042	2	287	47	5	45	52	30	29
CGTGGTCTTTACCC	0.00543478	1	183	0.00569801	2	349	0.0101523	4	390	107	396	118	535	84	472
CGTCGGCTTCACAC	0.00865801	2	229	0.00274725	1	363	0.00227273	1	439	77	139	78	113	62	134
AGTGGGCCCCACAG	0.0138889	4	284	0.00561798	2	354	0.00632911	3	471	241	86	226	93	183	93
AGTCCTCTCCACAC	0.00646353	7	1076	0.00806452	11	1353	0.00585556	9	1528	385	246	316	245	309	244
CGGGCTCTCTACAG	0.0133779	4	295	0.00438596	2	454	0.011236	5	440	111	131	79	115	93	110
AATCGTGCCTGGAG	0	0	85	0.0123457	1	80	0	0	118	93	49	109	28	107	27
CAGGGTGTTTAGCC	0.00677966	2	293	0.00851789	5	582	0.00750469	4	529	105	437	92	423	81	437
CATCCTCCTTGGCC	0.00765306	3	389	0	0	507	0.0116279	7	595	162	1168	146	1324	122	1207
CATGGTGCCCGCCG	0	0	87	0.0148148	2	133	0	0	167	40	116	40	85	37	101
AATCGGGCTCACCC	0.0218069	7	314	0.0196078	8	400	0.00556586	3	536	235	367	219	359	239	352
AATGGGGTCCACAG	0.00655738	2	303	0.0171569	7	401	0.00595238	3	501	272	93	240	118	226	67
AATGGGGTCTACCC	0.00214133	1	466	0.00187617	1	532	0.0178571	11	605	3239	74	2950	189	3430	268
CGGCGTCTTCGGCG	0	0	76	0	0	78	0.12766	18	123	11	35	16	35	19	18
AGGGGTGTTCACAG	0.00775194	2	256	0.0141243	5	349	0.00477327	2	417	230	75	195	88	155	95
CATCCGGTCCAGAG	0.0294118	2	66	0.00900901	1	110	0	0	101	78	77	61	105	67	83
AATGGTCCTCGGCG	0.00429185	1	232	0.0134529	3	220	0.0157233	5	313	146	66	134	67	122	80
AAGCCGCTTTAGAG	0.012766	3	232	0.0178971	8	439	0.00516796	2	385	453	57	389	128	340	123
CAGCCGCCTTGGAG	0.00529101	1	188	0.00275482	1	362	0	0	406	66	47	61	99	60	88
AGTCCTCCTCACAG	0.00215983	1	462	0.0161692	13	791	0.00878156	8	903	334	181	291	210	254	105
AGGGGGCTCTACAC	0.00815217	3	365	0.004329	2	460	0.0114504	6	518	5695	60	5986	97	5632	123
AATGGGCTCCGCCC	0.00881057	4	450	0.0102881	5	481	0.0060423	4	658	309	103	314	98	288	142
AATCGTCCCTGGAC	0.0057971	2	343	0.0139276	5	354	0.00649351	3	459	217	260	213	307	224	264
CAGGGGCTCTGGCG	0	0	59	0.0111111	1	89	0	0	86	34	97	28	57	34	68
AAGGGGCTTCGGAG	0	0	67	0.00724638	1	137	0.010989	2	180	253	5	259	27	195	12
AATCCTGTTTGCCC	0	0	233	0.0049505	2	402	0.00828157	4	479	302	341	240	402	234	448
CGGGGGGCTTAGCC	0.00393701	1	253	0.00201207	1	496	0.00707547	3	421	57	700	58	689	46	684
CGGGCTGTTCGCCC	0.0108696	1	91	0	0	166	0	0	130	59	76	47	129	33	33
AGTGGTCTCTACAG	0.00289855	1	344	0.01566	7	440	0.00402414	2	495	267	139	258	76	251	122
AGGCCTGTCCACAC	0.00732601	4	542	0.00744048	5	667	0.00381194	3	784	253	52	251	89	236	170
AAGGCTGTCTAGAC	0.00138889	1	719	0.00757576	6	786	0.0111336	11	977	480	201	485	189	345	184
CAGCCGCCTTGGAC	0.0205761	5	238	0.00985222	4	402	0.0167598	6	352	88	183	82	277	96	190
AAGCCTCTTTGCCG	0.00374532	1	266	0.00932401	4	425	0.0154143	8	511	346	78	305	75	271	118
AGGCGTCTCCGCCC	0	0	254	0.0106101	4	373	0.00547945	2	363	170	78	137	77	159	68
AATGGGGTTCAGAG	0.011236	1	88	0.00680272	1	146	0.0253807	5	192	176	68	181	49	146	70
AGTCGGGTTCGCAC	0	0	82	0	0	172	0.00425532	1	234	105	48	102	104	83	33
AGTCCGGCTCGGCG	0	0	109	0.011976	2	165	0	0	185	93	53	73	15	80	24
AGGCCTGTTTACAC	0.00782473	5	634	0.00649351	4	612	0.00443131	3	674	386	152	354	121	317	144
AGGGCGCTTTAGCC	0.0124654	9	713	0.00883838	7	785	0.00839161	6	709	2572	494	2213	478	2006	368
CGGGCGGTCTGCAG	0	0	35	0.0583333	7	113	0.015625	1	63	49	53	33	15	42	22
CATCGTCTCCAGAG	0.0113636	1	87	0.0188679	2	104	0	0	92	70	98	72	81	65	39
CGGGCTGCTTACCC	0.00398406	2	500	0.0098401	8	805	0.00828729	6	718	120	522	102	568	119	522
CGTCGGCCCTACCC	0.00268817	1	371	0.0103226	8	767	0.00692521	5	717	134	1645	110	2007	99	2377
AATCCGGTCCGCAC	0.00704225	2	282	0.00321543	1	310	0.00700935	3	425	231	131	230	215	209	139
AGGGGGCCCTGGAC	0	0	123	0.00938967	2	211	0.00775194	2	256	466	116	440	120	411	118
CAGGCGGTTTGCCC	0.0104167	1	95	0.0110497	2	179	0	0	155	111	159	102	119	84	113
AATCCGCCTTGCCC	0.00203252	1	491	0.00583942	4	681	0.0104439	8	758	419	360	373	523	358	603
CAGCCGCCCCGGAG	0.0147059	1	67	0.0204918	5	239	0.00869565	2	228	46	16	40	52	50	69
CGTGCTGTTTACCC	0.0216777	23	1038	0.00802855	9	1112	0.00913621	11	1193	126	404	112	575	115	487
CGGCGTCCCTAGAG	0.0117647	1	84	0.0119048	2	166	0.0172414	3	171	44	15	55	43	28	69
AATCCGGTCCGGAC	0	0	205	0.00296736	1	336	0.0277778	10	350	181	78	149	202	139	173
AATGCTCCCTGCCG	0.0108401	4	365	0.00606061	3	492	0.0104634	7	662	437	77	416	171	348	132
AATGGGGCTCAGAC	0	0	341	0.00724638	3	411	0.00527241	3	566	276	113	262	257	221	176
CGTGCGGCCCAGCC	0.00330033	1	302	0.0179533	10	547	0.0113422	6	523	99	1382	66	1562	80	1645
CAGCCGCTCCACCG	0.00650407	4	611	0.00824742	8	962	0.00714286	7	973	167	180	139	126	117	201
CGTGGGGCCTACAC	0	0	104	0.0128205	3	231	0.00806452	2	246	76	131	79	144	59	105
AAGCGGCCTCGGAG	0	0	86	0.00862069	1	115	0.0102041	1	97	134	6	92	7	90	27
AATCCTGTTCGGCG	0.00507614	1	196	0.0277778	6	210	0.0310345	9	281	120	91	93	62	103	102
CAGGGGCCTTGCAC	0	0	218	0.00591716	2	336	0.00564972	2	352	257	142	299	167	212	109
AGGCGGCCCTGGAG	0	0	43	0	0	96	0.019802	2	99	90	56	81	14	92	54
CATGGGGCCCACCC	0.00485437	1	205	0.0334572	9	260	0.00714286	2	278	100	126	89	183	88	135
CAGGCGCCTCAGAC	0.028103	12	415	0.00698324	5	711	0.0120301	8	657	129	287	151	296	113	353
AAGGCTGCTCAGCC	0.0109204	7	634	0.00510204	5	975	0.00506586	5	982	404	389	412	584	326	518
AGGCGTGTCTACCG	0.00588235	1	169	0.0125	3	237	0.00956938	2	207	188	14	166	40	119	59
CATCGTCTCTGGCC	0.0113636	1	87	0.00806452	1	123	0.0304878	5	159	55	723	51	812	40	947
AGGCGTGCTCGGCG	0	0	105	0	0	99	0	0	129	80	23	77	10	67	59
CGGGCGCCTCGCCC	0	0	130	0.0150376	4	262	0.040724	9	212	65	110	72	134	78	115
CAGGCTGCCCACAG	0.00271003	1	368	0.0149701	10	658	0.00629921	4	631	81	84	97	75	95	112
CGTGGTGTTTACCG	0	0	66	0.0238095	4	164	0.0115385	3	257	57	110	55	93	56	147
CGTCCGCTCCGCAC	0.0227273	4	172	0.0143369	4	275	0.0105263	3	282	84	59	81	65	58	138
CAGGGTCTCTAGCC	0	0	143	0.0241935	6	242	0.0217391	4	180	127	584	98	761	101	883
AATGGGCTTCACAC	0	0	628	0.00510856	4	779	0.0064257	8	1237	1247	193	1295	157	1284	253
AGTGGGCTCCAGCG	0.00740741	1	134	0.00420168	1	237	0.00906344	3	328	169	22	150	116	134	72
CGTCGTGCCTACCG	0.025641	3	114	0.00699301	1	142	0.00680272	1	146	71	77	61	144	54	64
CGGCCGCTCCGCCC	0.0438596	10	218	0.0190736	7	360	0.0219436	7	312	74	88	68	162	68	234
CATCCTCCCTACCG	0.0425532	20	450	0.0113636	5	435	0.0070922	4	560	213	271	165	311	167	377
CGGGCGGCTTAGCC	0.00399202	2	499	0.00564334	5	881	0.0199253	16	787	86	410	92	914	87	880
AGGCGGGTTCGCCC	0	0	83	0.0217391	3	135	0	0	134	172	37	161	54	137	69
AGGGGTCTTCACCC	0.00636943	3	468	0.0107914	6	550	0.00634921	4	626	341	67	302	131	269	91
CGGGCGCTCTGGCG	0	0	84	0	0	136	0.00574713	1	173	43	42	34	28	41	25
AATCCGCCTTGCAC	0.00617284	3	483	0.0174165	12	677	0.00835655	9	1068	467	358	439	552	429	502
CAGCGGCTCCAGAC	0.00507614	1	196	0.00702576	3	424	0.00936768	4	423	72	162	74	248	68	295
CGGGCTCTTTACCC	0.00699301	3	426	0.00554785	4	717	0.0115321	7	600	157	252	122	410	132	335
CGTCGTGTTCACAG	0.0126582	1	78	0.0176471	3	167	0.00869565	2	228	51	65	54	69	49	50
AAGGCGCCCTACCC	0.00350877	3	852	0.0147059	26	1742	0.00722733	11	1511	4770	1062	4161	1456	3840	1339
AGTCGTGCTTACCG	0.0119522	3	248	0.00298507	1	334	0.0137741	5	358	166	51	192	129	148	82
AGGCGTCCTCAGCG	0	0	160	0.00384615	1	259	0	0	286	148	108	134	27	130	34
AGGCCTCTTTAGCG	0.0057971	2	343	0.0132159	6	448	0.0119617	5	413	307	93	320	119	294	136
AGTGGTCTCCGCCG	0	0	211	0.0355731	9	244	0.027027	8	288	119	26	118	69	108	58
CATCCGGCCTGCCC	0.0122449	3	242	0.00917431	2	216	0.00655738	2	303	97	360	105	359	99	262
CGTGCTCCTTAGCC	0.00867888	9	1028	0.0077821	12	1530	0.00897129	15	1657	170	2799	139	2993	120	2640
CAGGGTCTTCACAC	0.00536673	3	556	0.00692841	6	860	0.0101351	9	879	114	123	101	133	90	93
AGGCCTGCCCACAC	0.00724638	4	548	0.00705053	6	845	0.00475059	4	838	298	141	286	85	252	86
CATGGGGTCCAGAC	0	0	88	0.0137931	2	143	0.0107527	3	276	71	285	52	394	52	361
CATCCTCCTTACAG	0.00522193	2	381	0.00248139	1	402	0.00519931	3	574	217	336	223	395	191	379
CGGGGTCTTCAGCG	0	0	141	0	0	185	0	0	181	34	39	53	31	35	50
AGGCCGGCTCGCAC	0	0	173	0.0276923	9	316	0.0058309	2	341	162	35	173	56	176	33
AGGGCTCTTCGCAC	0.00249377	1	400	0.00869565	5	570	0.00332226	2	600	351	60	342	63	274	35
CGTGGTCCTCACCG	0.0829016	16	177	0.0107527	4	368	0.0131579	4	300	76	118	57	151	67	109
CATGGTGCCTACCG	0.0653266	13	186	0.0132159	3	224	0.0106007	3	280	97	175	86	118	76	231
CGGCCTCTTTGCAG	0	0	94	0.00833333	2	238	0	0	232	75	67	62	86	50	29
AGGGCGCCTCGCAG	0.00873362	2	227	0.00809717	2	245	0.00456621	1	218	9331	67	9727	44	8708	27
AATCGGCCTTAGAC	0	0	650	0.00451467	4	882	0.0159521	16	987	382	579	410	488	350	622
CGGGGTGCTCGGAG	0	0	36	0	0	48	0	0	50	16	8	28	8	7	12
CAGCCGCTTCGCCC	0.00668896	2	297	0.0183908	8	427	0.012987	4	304	107	228	107	260	91	259
CGGCGTCTTTGGAC	0.0078125	1	127	0.0282486	5	172	0	0	174	48	144	32	57	25	73
AAGGGTGCTTGGCG	0.0070922	1	140	0.00471698	1	211	0.00452489	1	220	170	27	149	47	139	25
AGGCCGGCTCACCC	0.00606061	2	328	0.00600601	4	662	0.00683761	4	581	322	483	276	526	235	429
AGGCGGCCCTGGCG	0	0	18	0	0	113	0.0103093	1	96	110	4	104	78	81	31
AATGGTGTCTAGAG	0	0	60	0.0141844	2	139	0.00526316	1	189	206	58	209	94	184	129
AGGGGTCCCTGGCG	0.0104167	1	95	0	0	131	0.026087	3	112	185	2	170	43	141	52
CGTCGTCTCTGCCC	0.0070922	1	140	0.00581395	1	171	0.0252101	6	232	60	76	56	117	53	105
CAGGGGGTCCGCAC	0	0	120	0.00990099	2	200	0.00471698	1	211	41	67	59	52	37	74
AGGGCTGTTTGCAG	0.0133333	1	74	0.0111111	2	178	0.00956938	2	207	285	28	243	56	227	70
AATGCTGTCCACCG	0.00466563	3	640	0.010355	7	669	0.00947368	9	941	297	102	304	178	251	144
CGTGCGCTCCAGAG	0.016129	1	61	0.0116279	2	170	0.00826446	1	120	58	65	63	121	55	50
AATGGTCCTTGCAC	0.00743494	4	534	0.00986193	5	502	0.0152866	12	773	359	170	315	176	261	268
CGGGCTCTTTGGAG	0.0114943	1	86	0.00763359	1	130	0	0	98	47	31	42	73	40	34
AAGCGGCTTTACAG	0.00857143	3	347	0.0113636	6	522	0	0	575	367	64	364	74	321	104
AATGGTGCTTAGAC	0.00718133	4	553	0.00652529	4	609	0.00917431	8	864	373	250	302	485	286	379
CGTCCTGCTTAGAG	0.00925926	1	107	0.00896861	2	221	0.03125	5	155	84	66	65	82	42	114
CATGCTCCCTACAG	0.00177305	1	563	0.0146444	7	471	0.00188324	1	530	229	383	186	303	170	356
CAGGGGGCTTGCCG	0	0	114	0.00934579	1	106	0	0	170	141	45	122	83	105	70
CAGCGGGCTTAGCC	0.00793651	2	250	0.0238532	13	532	0.00804829	4	493	87	547	70	706	60	786
AAGGGTCCCTGCAG	0.00515464	1	193	0.0174927	6	337	0.00735294	3	405	259	69	273	77	212	33
AATCCTCCTTGGCG	0.0031348	1	318	0.0107817	4	367	0.00214133	1	466	251	76	243	125	231	117
CGTCGGCCTCGGAG	0	0	27	0	0	82	0	0	88	33	39	22	45	28	35
CATGGGGTCCACAG	0	0	133	0.00645161	1	154	0.00595238	1	167	84	113	43	151	56	93
AGGGCGGCCCACAC	0.00838574	4	473	0.0161002	9	550	0.00930233	6	639	1614	55	1573	103	1408	50
CATGGTCCCTGGAC	0	0	100	0.0222222	4	176	0.00460829	1	216	81	243	57	235	72	216
CGGCCGGCCTGCAC	0.0235294	2	83	0.00478469	1	208	0.00431034	1	231	58	14	34	80	49	67
CGGGCTCTCCACAG	0.00560224	2	355	0.0069808	4	569	0.0285132	14	477	71	59	74	73	63	89
CAGGGGCTCCACAG	0.00497512	1	200	0.00302115	1	330	0.00961538	3	309	90	99	73	56	81	103
AGGGCGGCCTGGCC	0.015748	2	125	0.0112994	2	175	0.00606061	1	164	781	85	730	114	620	75
CGGCGTCCTTACCG	0	0	192	0	0	262	0.003861	1	258	79	159	76	126	75	165
CGGCCTGCTCGCAC	0.0138249	3	214	0.00767263	3	388	0.00526316	2	378	49	16	50	95	54	47
CGGGGTGTTTGCAC	0.0138889	1	71	0.0225564	3	130	0.0285714	4	136	46	30	29	70	38	34
CATCCTCTTTGGAC	0.0041841	1	238	0.00593472	2	335	0.0302198	11	353	113	304	107	298	124	229
CGGGGTCTTTGCAG	0	0	74	0.0172414	2	114	0.00840336	1	118	35	17	43	76	34	72
AATCCGCCCTGGAC	0.0616438	27	411	0.0143113	8	551	0.0121107	7	571	334	331	278	342	305	315
AGGCCTCTTTGGAC	0.0209059	6	281	0.0139276	5	354	0.00655022	3	455	237	138	209	157	167	128
CAGGCTGTTCAGAG	0	0	143	0.00930233	2	213	0.0588235	11	176	66	51	57	64	57	50
CAGCCGCCCCAGCG	0.0037037	1	269	0	0	581	0.0165631	8	475	110	196	89	90	79	145
CGTGGTGTCCGCCG	0	0	79	0.010101	1	98	0	0	84	18	42	18	34	26	54
CATGCGGTCCAGCC	0.00502513	1	198	0.0282132	9	310	0.0198238	9	445	114	2098	98	2427	91	2649
CGGCGGGTCTGCAC	0.0166667	1	59	0.0102041	1	97	0.00884956	1	112	35	46	35	62	23	43
AGTGGTGCTCGCAG	0.010929	2	181	0.0181818	4	216	0.05	12	228	104	20	94	60	86	23
AGGCGTGCTTACCG	0.00947867	2	209	0.00772201	2	257	0.00318471	1	313	182	117	194	87	193	99
CGTGCTCCTTACAC	0.00630252	3	473	0.00259403	2	769	0.00882724	7	786	201	275	166	410	170	321
CAGGCGCCCCAGCC	0.0108696	3	273	0.00765306	6	778	0.0155211	7	444	149	1892	114	2121	111	2442
CAGGCTCTCCACAG	0.00814664	4	487	0.00751073	7	925	0.00807537	6	737	116	56	123	128	111	184
CGTGCGCTCCGGCG	0	0	108	0.00625	1	159	0.00833333	1	119	44	32	44	55	32	37
AAGGCTCCCCGGCC	0.00275482	1	362	0.00704225	4	564	0.00967118	5	512	343	158	317	208	294	245
AATCGTGCTCACCG	0.00662252	3	450	0.00204918	1	487	0.0216606	12	542	238	76	177	103	170	122
AGTCGTCTCTGCCG	0.00591716	1	168	0.00735294	2	270	0	0	290	134	57	117	85	91	72
CGTCGGCTTCGCCC	0	0	81	0	0	138	0.00595238	1	167	40	126	50	109	55	165
AATGCGCCCCAGAG	0.0047619	1	209	0.0075188	3	396	0	0	378	589	152	572	132	487	98
CATGGTCCCCGGAC	0.00826446	1	120	0.0239521	4	163	0.0282486	5	172	53	112	57	140	39	145
AATCGGGTTCGCAC	0.0147059	3	201	0.00956938	2	207	0.00307692	1	324	140	105	157	143	126	130
AGGGCGGCTCGCAG	0.0075188	1	132	0.00555556	1	179	0	0	176	4263	17	4076	31	4052	14
CATCCTCCCCGCCG	0.00362319	1	275	0.00480769	2	414	0.00608519	3	490	107	136	97	116	77	127
CATCCTCCCTACAG	0.00560224	2	355	0.0376344	14	358	0.00236407	1	422	197	358	185	363	188	275
CGTCGTCTCCACAC	0.00318471	1	313	0.00442478	2	450	0.017673	12	667	97	164	100	165	77	136
CAGCGGGCCCGCAG	0	0	67	0.0196078	3	150	0.0419162	7	160	38	38	40	50	42	34
AAGCCTCTCCGCAG	0.00597015	2	333	0.00920245	6	646	0.010989	8	720	237	45	233	92	199	48
AGGCCTGTCCGCCC	0.0172414	4	228	0.0146199	5	337	0.00285714	1	349	183	61	152	83	153	68
CGGCCTCCTTAGAG	0.00297619	1	335	0.00589971	4	674	0.0168856	9	524	82	52	87	125	67	90
CATCCGCTCCGCAC	0.00520833	1	191	0.00625	2	318	0.00961538	4	412	131	147	116	177	111	244
AATGGTGCCCAGCG	0.00293255	1	340	0.0143369	4	275	0.00753769	3	395	156	123	160	71	131	90
CGTGGGCTCCACAG	0.00763359	1	130	0	0	217	0.00416667	1	239	59	56	64	127	52	139
CGGGGGGCCTACCG	0.00862069	1	115	0.0260417	5	187	0	0	143	47	18	42	81	44	66
CGTGCGCCCCGCCC	0.0172414	3	171	0.0114613	4	345	0.00434783	1	229	100	234	94	235	83	260
CGTCGGCTTCAGCC	0.00199203	1	501	0.0130506	8	605	0.00957854	5	517	53	1138	55	1234	51	1279
AGTCGGGTTTGCCG	0	0	56	0.017094	2	115	0	0	197	103	76	90	24	79	54
AATGCTCCTTAGAC	0.00648968	11	1684	0.0102205	19	1840	0.0107678	23	2113	683	572	674	703	556	734
AGGCCTCCCTGCCG	0.00655738	2	303	0.00332226	1	300	0.00277008	1	360	256	39	248	63	206	45
CGGCGTCTCTAGAC	0	0	128	0.00793651	2	250	0.00840336	2	236	57	152	75	156	54	162
AAGGGTCTCTGGAG	0.00534759	1	186	0.00502513	1	198	0.0126582	3	234	172	68	173	55	148	32
CATCCTGCTCAGCG	0.00431034	1	231	0.00970874	2	204	0.0114943	3	258	82	91	83	136	68	53
AATCGTCCCTGGCC	0	0	146	0.015544	3	190	0.0107527	2	184	239	530	191	693	213	759
AGTGCTCCTTAGCG	0.00590551	3	505	0.00686106	4	579	0.00470958	3	634	324	136	278	192	265	103
AATGCTCCCCAGCC	0.0129199	20	1528	0.00914634	15	1625	0.0140097	29	2041	514	1241	425	1467	423	1204
AATGCGGTTTGCCG	0.00862069	2	230	0.012605	3	235	0.00977199	3	304	18143	44	16254	86	19078	90
CGTCCGGTTCAGCC	0.0136187	14	1014	0.00174064	2	1147	0.0135309	21	1531	68	1087	61	1198	48	1060
CGTCGGGCCCGCCG	0	0	62	0.00884956	1	112	0.00729927	1	136	36	39	39	45	28	27
CGTCGGCCTTACAG	0	0	135	0.00892857	2	222	0.010274	3	289	100	156	95	175	96	160
AGTCGGCTTTGGAC	0.0125	2	158	0	0	237	0.0110294	3	269	136	136	101	173	131	178
CGTCGTGCTTACAG	0.015625	2	126	0.00584795	1	170	0.0140845	3	210	74	140	59	102	72	148
AAGGGTCTCCGGAC	0.00440529	1	226	0.00268097	1	372	0.00589391	3	506	174	62	167	58	127	61
AAGGGTGCTCGCAC	0.0230263	7	297	0.00696056	3	428	0.00888889	4	446	225	58	216	29	139	34
CGGGCGGTTCAGAG	0.0769231	3	36	0.00775194	1	128	0.0102041	1	97	37	10	47	41	31	38
AATGGGGTCCGGCG	0	0	104	0	0	104	0.00555556	1	179	101	48	96	43	83	32
AATCGGGTTCGCCC	0.0363636	2	53	0.012987	2	152	0.0131579	2	150	119	107	105	126	143	164
CAGCCTGCTCGGAG	0.00806452	1	123	0.00757576	2	262	0	0	269	39	10	33	62	35	21
CATGCGGTCTAGAG	0	0	110	0.0121951	1	81	0.0114943	1	86	90	110	59	139	103	144
CATGCTCCTCAGCG	0.00680272	2	292	0.00621118	2	320	0.00409836	2	486	129	186	90	167	90	246
AATGCTCCCTACAG	0.0229299	18	767	0.00808081	8	982	0.014658	18	1210	649	311	602	334	525	244
CATCGTGTTCGGAC	0.365217	42	73	0.25	29	87	0.271186	32	86	18	31	18	82	17	72
CGGGGGCCCTAGAC	0	0	149	0.00332226	1	300	0.0340426	8	227	68	69	60	247	45	197
AGGCCGCCTTACCC	0.014658	18	1210	0.00625326	12	1907	0.00958658	16	1653	580	1310	484	1393	457	1232
AGGCCTGTTCAGCC	0.00810811	3	367	0.00819672	5	605	0.0130597	7	529	212	95	213	205	175	234
AATCGTCCCTAGCG	0.00816327	2	243	0.00527704	2	377	0.00784314	4	506	221	154	237	215	198	163
AATCGGCCCTGGAG	0.015873	1	62	0.011236	1	88	0.016129	1	61	147	120	135	74	113	67
AATCGGGTCTGGCC	0.0167785	5	293	0.00617284	2	322	0.0100806	5	491	107	465	130	540	96	458
CGGGGTGCCTACCG	0.0530973	6	107	0.0144928	3	204	0.0108696	2	182	55	11	49	70	44	103
CGTCGGCTCCAGCC	0.0110865	5	446	0.00649351	4	612	0.00768049	5	646	76	1021	53	942	49	923
AATCCGGCTCGGAG	0	0	93	0.0252101	3	116	0	0	140	111	52	124	76	120	112
CATCGGGTTCGCCC	0.0967742	6	56	0	0	91	0	0	105	55	100	54	205	45	117
CATCCGCCCTAGCC	0.00578453	8	1375	0.0123533	20	1599	0.0122353	26	2099	226	4024	189	4027	165	4802
CGTGCGCCTTGGAC	0	0	149	0.0144928	4	272	0.018018	4	218	57	184	62	190	62	110
CGGCCGGCCTGCAG	0	0	86	0.00645161	1	154	0.00757576	1	131	37	35	35	61	42	40
AAGGGGGCCCAGAG	0	0	137	0.0139535	3	212	0.00571429	1	174	266	103	276	33	227	42
AGGGCGCCCCACCC	0.00677966	6	879	0.00785153	11	1390	0.0140296	18	1265	2474	439	2361	751	2013	608
AATGCTGCCTACAG	0.00997506	4	397	0.0121951	8	648	0.00536193	4	742	441	152	440	181	377	151
AAGCCGCCCCGCAC	0.00863931	4	459	0.0103245	7	671	0.00374532	3	798	416	39	430	51	344	89
CGTGCGCCTTACCG	0	0	210	0.00530504	2	375	0.0255754	10	381	145	136	132	155	108	128
CGTGCGCTCTGGCG	0.0070922	1	140	0.00645161	1	154	0.00617284	1	161	46	129	32	63	42	80
CATGCGGTCTGCAG	0	0	35	0.00961538	1	103	0.00884956	1	112	81	36	56	128	61	145
CGTGCGCCTTGCCC	0	0	233	0	0	317	0.00423729	1	235	105	229	94	238	77	148
CGGCGTGTTTACCG	0.00537634	1	185	0	0	159	0.010989	2	180	51	40	54	54	52	66
CATCGTGCCTGGAG	0	0	28	0.02	1	49	0	0	40	38	22	41	72	25	27
AATCGGCTCCAGCC	0.00883219	9	1010	0.0136452	14	1012	0.012091	17	1389	341	2048	257	2335	267	2210
CAGCGGGTTTGGAC	0	0	86	0.0205479	3	143	0	0	173	44	27	37	100	46	61
AATGGTGTCCGGAG	0	0	39	0.0121951	1	81	0	0	96	85	5	79	42	77	35
AGGGGGCTTTGGAC	0.0129032	2	153	0	0	243	0.00651466	2	305	819	95	828	159	736	135
AGTGCTCTTTGGAG	0	0	128	0	0	163	0.0177515	3	166	184	74	167	77	152	41
CAGCGTGTCTGCCG	0.0134228	2	147	0.0114943	2	172	0.0103627	2	191	53	83	36	37	35	77
CAGGCGGTCCGGAG	0	0	47	0.00892857	1	111	0	0	120	38	30	32	31	26	20
AGGGGGGTCTGGCC	0	0	64	0	0	165	0.0122699	2	161	302	46	279	205	270	101
AGGCGGGTCTGCAC	0.0138889	1	71	0	0	132	0	0	151	123	34	119	47	113	33
AGGGGGGCTCGGAG	0	0	16	0	0	69	0.0105263	1	94	176	14	153	26	137	18
CGTGGTGCCTGCCG	0	0	50	0.00775194	1	128	0.01	1	99	39	66	42	88	34	55
CATGGGGCTCGCAG	0	0	82	0.027027	2	72	0.00961538	1	103	48	64	48	80	40	89
AGGCGTGCTCGGAG	0.0185185	2	106	0	0	122	0	0	112	71	31	63	9	60	3
AAGGCTCTTCGCCC	0.00788955	4	503	0.0041958	3	712	0.0210016	13	606	403	83	375	103	328	103
CGTGGTGCCTAGCC	0.0105263	1	94	0.00617284	1	161	0.0126582	2	156	69	541	50	602	58	467
AATGCTCCTCGGCG	0.00327869	1	304	0.00236407	1	422	0.00566038	3	527	217	64	206	98	222	35
AAGGCGGTTTAGCG	0	0	210	0.00505051	2	394	0.00510204	2	390	2059	64	1796	87	1803	116
CGGCCGGTCCGCAG	0	0	69	0	0	151	0.00970874	1	102	31	33	42	17	31	40
CATGGGGTTCGCAG	0.0133333	1	74	0.015873	1	62	0.028169	2	69	36	33	33	77	37	24
CGTCGTGTTCGGCC	0.0128205	1	77	0.0078125	1	127	0.00510204	1	195	26	292	29	293	23	221
CAGGGTGTTTGCAG	0	0	81	0.0267857	3	109	0.0218978	3	134	56	40	62	69	52	39
AGGGCGGCTCGGCC	0	0	135	0.00884956	2	224	0	0	196	618	101	603	99	524	88
AAGGGTCCCCGCCC	0.0043956	2	453	0.00503356	3	593	0.00766871	5	647	283	54	295	94	226	118
CAGCGTGTCTGGAG	0	0	32	0.0224719	2	87	0.0128205	1	77	25	24	24	43	29	34
AGGCGTCCTTGGCG	0.0106383	1	93	0.00625	1	159	0.0103093	2	192	137	43	123	50	110	58
CGTGCGCTCTACCC	0.0021322	1	468	0.0196672	13	648	0.0186514	13	684	175	770	134	909	116	879
AATGCTGCCTGCAC	0.00465116	3	642	0.0182927	9	483	0.00744417	6	800	363	146	308	242	294	234
AGGCCTGCCCGCAG	0.00938967	2	211	0.0034965	1	285	0.00303951	1	328	148	40	134	29	119	11
AGTCGGCTTCACCC	0.00645161	3	462	0.00684932	4	580	0.0231729	13	548	243	932	244	1172	194	1040
AGTCGGCCCCGGCG	0	0	126	0.0138889	2	142	0.00588235	1	169	83	30	82	19	85	57
AGGCGGGTTCGGAC	0.00704225	1	141	0	0	109	0.0440252	7	152	68	20	78	35	68	11
CGTCCGGCTTGGAG	0	0	22	0	0	53	0	0	57	36	6	31	55	31	44
AGTCGTGCTCAGCC	0	0	273	0.00526316	2	378	0.00492611	2	404	154	828	166	939	151	796
AGTGCGGTCTACCC	0.00249377	1	400	0.00734214	5	676	0.0165913	11	652	602	590	557	561	483	567
CGGGGTCTTTGGCC	0.0111111	1	89	0	0	128	0.0165289	2	119	55	261	51	233	50	249
CGGCCGCTTTGGAC	0.0217391	2	90	0.00411523	1	242	0.0049505	1	201	52	135	42	113	53	111
CGTCCGCCCCAGCG	0.00416667	1	239	0	0	290	0.003003	1	332	67	134	60	208	87	184
AATCGGCCCCGCCC	0.00704225	2	282	0.0204082	7	336	0	0	341	479	130	467	175	413	178
CATGCTGCTTGGAG	0	0	38	0	0	72	0	0	61	59	136	55	130	58	52
AGTGCGCCTTAGCG	0.00803213	2	247	0.00731707	3	407	0.010582	6	561	502	140	493	140	390	198
CGGGCGGTTCACCG	0.00381679	1	261	0.00280899	1	355	0.0220126	7	311	193	72	198	34	172	89
AAGGCGCCTTAGCC	0.0191022	20	1027	0.0126582	24	1872	0.00716146	11	1525	3649	1404	3453	1530	3059	1734
AAGCCGGCCTACAG	0.0167598	6	352	0.0142349	8	554	0.003861	2	516	380	151	370	107	349	176
AAGCGGGTCCGCCG	0	0	168	0	0	167	0	0	208	108	20	116	49	81	25
CGGCGTCCTCGGAC	0	0	108	0.00543478	1	183	0.0430108	8	178	37	44	42	99	30	84
AGTGGGCTCCGCAC	0	0	233	0.003125	1	319	0.0271003	10	359	216	46	177	62	148	79
CGTCCGGTTTGCCC	0.00862069	1	115	0.0259067	5	188	0.00625	1	159	67	305	65	309	67	273
AGTGGTCTTTACAC	0.0253411	13	500	0.00795756	6	748	0.00720906	7	964	413	239	385	154	304	146
AAGGGTCTCTGCAC	0.00626959	2	317	0.00537634	3	555	0.00536673	3	556	295	39	288	90	243	109
AGGCGTGTCTACAC	0.0650155	21	302	0.00465116	2	428	0.00454545	2	438	224	78	216	68	186	81
AAGGCGGTCTAGCG	0.0041841	1	238	0.00849858	3	350	0.00544959	2	365	1186	58	1107	65	1012	100
AGGGGGCTCCGGAC	0	0	74	0.0263158	5	185	0	0	170	288	124	310	65	262	44
CAGGCGGCCCGGAG	0	0	72	0.025	3	117	0.01	1	99	30	31	29	20	39	23
CAGCCTCCCCACCC	0.0041841	2	476	0.0139303	14	991	0.0113314	8	698	199	697	176	739	166	771
CGTCCGGCCCGCAG	0	0	87	0.0130719	2	151	0	0	232	50	79	54	15	33	105
AGTGGTCTCTGGAC	0.00438596	1	227	0.0254777	8	306	0	0	302	128	98	106	121	113	90
AGTCGGGTTCGGCC	0.00367647	1	271	0.00374532	1	266	0.0328947	10	294	76	395	68	253	78	220
CGTCCTCTCCACAG	0.0034965	1	285	0.00934579	4	424	0.00248139	1	402	96	42	88	159	80	109
CAGGGTCCCCGGAC	0.00854701	1	116	0.00956938	2	207	0.00877193	2	226	50	107	36	110	41	174
CATGGTGTTCAGAG	0	0	78	0.0133333	1	74	0.0521739	6	109	72	87	56	80	50	66
AGTCCGGTTCAGAC	0.00230947	1	432	0.00879121	4	451	0.00674157	3	442	200	163	168	244	174	250
AGGCCTCTCCAGAC	0.0416667	20	460	0.00445765	3	670	0.00719424	6	828	293	60	274	207	235	124
CGGCCGGCCCACCC	0.00673401	2	295	0.00770416	5	644	0.0110092	6	539	81	259	90	551	85	459
AGTCGTCTCCAGAG	0.0322581	3	90	0.00621118	1	160	0.0121212	2	163	125	101	150	64	104	155
AATCGGCCTCGCCC	0	0	267	0.00566572	2	351	0.00697674	3	427	587	187	511	268	535	231
CATGCGGCTTGCAG	0	0	142	0.00869565	1	114	0	0	122	98	132	89	116	76	122
AGGCCTCCCTAGAG	0.0160428	3	184	0.00721154	3	413	0.0214286	6	274	290	86	260	90	244	105
AGTGGGCCTCGCAG	0.00564972	1	176	0	0	238	0.0133929	3	221	160	44	155	69	136	54
AATGGTGCCTGGCG	0	0	149	0.00877193	1	113	0	0	188	139	53	108	112	93	56
CGTCCTGTTTGCCC	0	0	114	0.00571429	1	174	0	0	176	82	237	67	385	75	341
CAGGCTGCTCAGAG	0.00917431	1	108	0.0113636	4	348	0.00359712	1	277	63	41	65	127	49	49
AGTGCTGTTCACAG	0.0052356	2	380	0.00364964	2	546	0.003367	2	592	242	91	245	143	219	148
CGTCCTGTCTGGAC	0	0	118	0	0	148	0.0179641	3	164	53	100	43	100	43	101
CGGGCTCCTTGCCC	0	0	104	0.0171233	5	287	0.00507614	1	196	99	147	86	146	76	166
AATGCGGCTCGGCG	0.0137931	2	143	0.02	4	196	0.00395257	1	252	301	18	278	45	242	54
AAGGGTGCTTGCAC	0.0117647	4	336	0.00451467	2	441	0.00603622	3	494	331	97	299	57	254	77
AGGCCTCCCCGCAC	0.00510204	3	585	0.0100719	7	688	0.00315956	2	631	252	118	237	84	238	72
AATCGTGTTCGCAG	0	0	201	0.00829876	2	239	0.00213675	1	467	122	59	103	50	83	65
CAGCGGCCCCGCAC	0.0210084	5	233	0.0185676	7	370	0.00699301	3	426	65	89	73	68	59	130
AGGCGTGTCCGGAG	0.0135135	1	73	0	0	121	0	0	95	75	44	53	19	44	20
AGGGCGCTTCAGAG	0.0208333	3	141	0.025974	6	225	0	0	287	1292	34	1165	37	1066	54
AATCGGGTCTGCCC	0	0	64	0	0	130	0.0103093	2	192	179	218	161	153	165	231
CATGGGCTCCGGCC	0	0	37	0	0	66	0	0	70	61	237	60	392	49	450
CATCCTCCCCGGAC	0.0058309	2	341	0.00771208	3	386	0	0	559	87	250	81	231	67	226
CATCCGCTCTAGCC	0.0174603	22	1238	0.00872324	11	1250	0.00384193	7	1815	187	3916	180	4643	156	4895
CGTGCTCTTCACCC	0.019774	7	347	0.0223752	13	568	0.0177778	8	442	153	628	118	711	115	633
AATGCGCCCTGGAG	0.153846	12	66	0.0164835	3	179	0.011976	2	165	457	29	451	86	425	65
AAGCGGGCCCGGCC	0.00540541	1	184	0.00925926	2	214	0.0298507	6	195	167	109	131	73	110	112
CATCGTCTCCGCAG	0.00507614	1	196	0.0266667	6	219	0.00478469	1	208	53	97	52	148	53	125
AATCGGCCTTACAG	0.00923788	4	429	0.00635593	3	469	0.00302572	2	659	392	98	399	228	352	281
CATGGGGTCCGGAG	0.0588235	1	16	0	0	26	0.0285714	1	34	28	71	25	26	18	78
CAGCCGGTCCAGAG	0	0	197	0.00817439	3	364	0.00493827	2	403	52	14	52	59	55	34
CAGGCTGCCTGCAC	0.00502513	1	198	0.0168856	9	524	0.00821355	4	483	80	154	68	129	56	113
AAGCGGCTCTACCG	0.00564972	1	176	0.00763359	3	390	0.0122449	6	484	361	88	314	117	282	158
AATGCGGTCTGGAC	0.0147493	5	334	0.00315457	1	316	0	0	413	408	221	395	220	359	131
AGTGCTGCTCAGCC	0.00587741	7	1184	0.00830671	13	1552	0.00664452	12	1794	252	952	244	1296	218	1136
CGGCCGGCCCGGCC	0.0125	1	79	0.00584795	1	170	0	0	135	40	50	33	92	34	88
CATGCTGTTTGGAC	0.00724638	1	137	0.00480769	1	207	0.0121951	3	243	90	326	73	270	61	359
AAGCCGCCCTAGCG	0.00341297	1	292	0.00230415	1	433	0.00679117	4	585	405	112	380	78	327	100
AGGGGTCCCCACCG	0.004	1	249	0.00434783	2	458	0.0254958	9	344	269	26	284	73	235	57
CATGGTCTCCGCCG	0	0	177	0.00621118	1	160	0.008	2	248	57	74	59	79	39	107
CGGCGGGTCCAGAG	0.015873	1	62	0	0	103	0	0	117	28	40	28	26	23	45
CGTCCGCTTCGCAG	0	0	57	0.00724638	1	137	0.0218978	3	134	64	46	59	77	53	61
CGGGGGCTTTGGAG	0.0222222	1	44	0	0	47	0	0	36	37	50	32	52	29	69
AGTCGTGTCTACAC	0.00273973	1	364	0.0149893	7	460	0.0113821	7	608	220	168	216	196	181	147
AATCGTGCTTGGCC	0	0	52	0.0241935	3	121	0.00724638	1	137	180	639	152	516	149	567
CGTGGGCCCTACCG	0.00995025	2	199	0.0100503	2	197	0.0182648	4	215	74	118	73	89	62	128
CGTGGGCTTTAGCG	0.00826446	1	120	0.00625	1	159	0	0	179	60	101	61	96	53	124
AGGGGGGTCTAGCC	0.00711744	2	279	0.012	6	494	0.00816993	5	607	426	147	402	366	377	428
AAGCGGCCTTACCG	0.00588235	2	338	0	0	450	0.00407332	2	489	409	115	368	123	338	87
AAGGGTCCCCACAC	0.0216155	19	860	0.0094583	11	1152	0.020145	25	1216	457	122	443	166	408	115
CAGGGGCTTCACAG	0.00487805	1	204	0.0101351	3	293	0.00729927	2	272	72	65	90	121	58	112
AGGGCGGCTCAGAG	0.00826446	2	240	0.00566572	2	351	0.00621118	2	320	714	24	723	25	566	30
AGTCGGCCTTACCC	0.00305188	3	980	0.0052161	7	1335	0.00968858	14	1431	376	1403	349	1758	286	1591
AATGGTCTCTACCC	0.00578871	4	687	0.0145773	10	676	0.0203459	20	963	434	249	468	294	388	192
AAGCCTGCTCACCC	0.00577201	4	689	0.00953137	12	1247	0.00761421	9	1173	431	354	417	525	369	457
CATGGTGTTTGCAG	0	0	67	0	0	89	0.0581395	5	81	73	95	60	195	52	118
CATCCGCTTCGGAC	0.0044843	1	222	0.0135135	3	219	0.00530504	2	375	79	262	89	227	96	226
CATCCTCTCCACAG	0.0206422	9	427	0.0183066	8	429	0.00176056	1	567	168	148	138	262	119	170
AATGCGCTCTAGAG	0.00961538	3	309	0.01	3	297	0.00346021	1	288	738	175	773	201	636	220
CGTGGGCCCCAGAC	0.00877193	2	226	0.00371747	1	268	0.00766284	2	259	50	179	52	254	56	215
AGGGCGGCTTACAC	0.0110803	4	357	0.00542495	3	550	0.00197239	1	506	2840	132	2755	100	2422	79
CAGCGTCCCCAGAC	0.0147059	4	268	0.00873362	4	454	0.00647948	3	460	84	216	71	208	78	215
CATGGTGCTTAGAG	0.0185185	1	53	0	0	102	0.015748	2	125	98	118	88	94	76	202
CATGGGGTTCACAC	0.00689655	2	288	0.00497512	1	200	0.00882353	3	337	100	186	92	199	91	270
AAGCGGGTCTGGAG	0.0188679	1	52	0.015873	1	62	0	0	53	95	13	87	37	81	6
CGTGGGGTCCGGCC	0	0	35	0	0	43	0	0	66	26	101	22	162	24	142
AGGCGGCCCTACCG	0	0	214	0.00384615	1	259	0.00735294	2	270	228	69	210	82	233	37
CGGCGTCTCCAGAG	0.125	19	133	0.00649351	1	153	0.0814815	11	124	39	54	38	22	35	61
AAGCGGCTTTGCAG	0.00851064	2	233	0.0052356	1	190	0.00378788	1	263	217	63	208	57	167	40
CGTCCTCCCTACAG	0.00436681	1	228	0.00268097	1	372	0.0119048	5	415	156	169	131	230	145	288
CGGGCTGCTTGCCG	0.00980392	1	101	0.00440529	1	226	0.00540541	1	184	63	46	67	73	53	34
AGGGCTCTTCACCG	0.040107	15	359	0.0128617	8	614	0.0124224	8	636	534	98	496	83	462	104
AGTCGTGTCTACCC	0.00829876	2	239	0.00501253	2	397	0.00453515	2	439	204	144	187	200	156	82
CGGCCGGCTTACCG	0.00775194	1	128	0.0110701	3	268	0.0179856	5	273	90	85	77	46	68	134
CGTCGGGTCCACCG	0.0546875	7	121	0	0	130	0	0	175	43	55	33	62	43	35
CAGGCGGCCTACCC	0.004	2	498	0.0106045	10	933	0.00143266	1	697	174	1285	148	1339	136	1324
CAGCGGCCTCGGAG	0	0	67	0	0	87	0.0178571	1	55	30	8	35	12	27	18
AGTCCTCCCTGGAG	0.00729927	1	136	0.00628931	1	158	0	0	164	167	93	132	88	128	55
CGGGGTCTTTACAG	0.0110497	2	179	0.0121581	4	325	0.0103093	3	288	80	96	100	121	78	73
CAGGCGGCCCGCCG	0	0	299	0.00502513	2	396	0.0164319	7	419	297	32	269	56	243	70
AATGGTCTCTGCCC	0.00606061	2	328	0	0	370	0.0158416	8	497	257	169	272	228	215	154
AAGCGGGCCTAGCC	0.0113636	5	435	0.011041	7	627	0.00906344	6	656	246	534	236	716	196	649
AATGGGCTTTGGAG	0.0895522	6	61	0	0	103	0.0178571	2	110	223	40	230	29	180	133
AAGGCTCCCTACCG	0.010574	7	655	0.00679612	7	1023	0.00581395	5	855	693	128	637	124	555	116
CAGGGGCTCCAGAC	0.0603015	12	187	0.00278552	1	358	0.00324675	1	307	75	251	84	297	76	247
CGGCCGCCTTAGCG	0	0	109	0	0	255	0.00413223	1	241	90	85	80	129	66	202
AATGGTGCTTACCC	0.00543478	3	549	0.00469484	3	636	0.0309677	24	751	386	335	371	384	383	492
AGTCGGCTTTGGAG	0	0	28	0.00909091	1	109	0	0	93	92	20	105	45	77	19
AGTGCTGCTTACCC	0.0110005	21	1888	0.00427168	10	2331	0.0112024	30	2648	409	1749	426	1833	312	1597
AATGGTCTCCACCG	0.003861	2	516	0.00587372	4	677	0.00338219	3	884	295	76	284	128	241	121
AAGGGGCCTTACAG	0.00271739	1	367	0.00978474	5	506	0.00201613	1	495	999	106	931	120	844	152
CGGGCGGTTCACAG	0	0	85	0.0106952	2	185	0.011236	2	176	68	33	61	51	64	50
CATGCTCCTCGCAG	0.00540541	1	184	0.0138889	3	213	0.0133333	3	222	96	70	90	166	75	87
CATGCGGCTTGGCC	0	0	156	0	0	150	0.0078125	1	127	90	268	72	335	65	373
AGTGGGCTCTGGAC	0.0168067	2	117	0.0135747	3	218	0.00384615	1	259	177	81	177	107	135	125
AGGGGTGCCTGCCG	0	0	23	0.00769231	1	129	0.00990099	1	100	176	28	160	22	119	52
CGGGCTCTCTGCCG	0	0	190	0.00307692	1	324	0.0153257	4	257	57	102	64	81	52	109
CAGCGTGTTTGCCC	0	0	80	0.0228571	4	171	0.012987	2	152	49	151	59	150	65	184
CGGGGTCCTCGGAG	0	0	30	0	0	58	0.0119048	1	83	11	1	19	1	23	58
AATCCGGCTCGGAC	0.0060423	2	329	0.00824176	3	361	0.00261097	1	382	213	112	174	155	169	168
CAGGGTGTTCGGCG	0.0243902	1	40	0.0277778	4	140	0	0	127	25	44	25	26	16	20
AGGCCGGCTTACCC	0.0304	19	606	0.0115942	12	1023	0.00679502	6	877	430	741	372	1029	302	882
CGTCCTGTCTGGCC	0.00421941	1	236	0.0104895	3	283	0.00970874	3	306	52	487	49	498	43	372
AATGCGCCTTAGCG	0.00239808	1	416	0.00784314	4	506	0.0117253	7	590	988	129	935	153	828	121
CAGGCTCCCTACAG	0.0255682	9	343	0.00367197	3	814	0.00681818	6	874	149	140	149	176	136	192
AAGGGTCCCCAGCC	0	0	329	0.0044843	3	666	0.00765697	5	648	365	263	354	253	302	183
CGTCCTGCTTACAC	0.00851064	2	233	0.00966184	4	410	0.00838574	4	473	138	204	130	304	138	329
CATCCGCTTTGCCC	0.0884956	20	206	0.00826446	2	240	0.0041841	1	238	155	806	127	878	127	804
CGTGCGCCTCGGAC	0	0	141	0.00598802	2	332	0.00925926	2	214	63	139	52	158	42	106
AGTCGTCTCTAGAG	0	0	44	0.0147059	2	134	0.00881057	2	225	166	74	198	111	119	79
CGTGGGGTCCGGAC	0.0114943	1	86	0.0120482	1	82	0.0104167	1	95	32	44	27	80	24	60
AGTCCGCTTTACAG	0.0030581	1	326	0.0141129	7	489	0.00636943	3	468	373	215	356	197	307	200
CATCCTGCTTGCCC	0.00318471	1	313	0.00983607	3	302	0.0138122	5	357	141	489	128	545	115	581
CATGGGCCCTGCAC	0.00564972	1	176	0.00625	1	159	0.0168919	5	291	112	156	100	276	93	272
CGTCGGCCTCACAC	0.00350877	1	284	0.00779221	3	382	0.0201613	10	486	104	200	93	186	94	230
AGGGGGGTTTAGCC	0.00510204	2	390	0.00500835	3	596	0.0116473	7	594	577	234	545	283	497	334
AGTGCTCCCTACAG	0.00408163	2	488	0.00634518	5	783	0.0158924	13	805	386	158	392	169	365	163
AGGCCTCCCCGCCG	0.00460829	1	216	0.0121359	5	407	0.0165485	7	416	192	16	222	47	178	73
AAGGCTGCTTGGCC	0.00632911	2	314	0.0157895	6	374	0.00265957	1	375	335	162	314	182	274	164
AGTCGGGCTCGCAC	0	0	192	0.00588235	1	169	0.0237154	6	247	102	127	106	77	93	132
CGTCCGCTCTGCAC	0.00621118	1	160	0.0078125	2	254	0.0136054	4	290	104	134	72	112	72	163
CAGCCGGCCTACAG	0.00671141	2	296	0.00365631	2	545	0.00704225	4	564	111	95	126	101	79	153
CATCCTCTCCGCAG	0.00588235	1	169	0.0202429	5	242	0.00584795	2	340	98	90	95	100	80	92
AGGGCGCTCTGCCC	0.00411523	1	242	0.014245	5	346	0.00634921	2	313	3281	126	3180	96	2898	176
CGTGCTCTTTGGCG	0.029703	3	98	0	0	125	0	0	167	48	101	45	55	44	107
CGGCCGGCTCGGAG	0	0	142	0.0078125	2	254	0	0	276	24	34	13	7	28	41
CGTGGGCTCTAGAC	0	0	230	0.00444444	1	224	0	0	234	74	213	64	264	56	276
AAGCCTGCCCACCC	0.0129151	7	535	0.00700117	6	851	0.00677201	6	880	438	111	356	166	369	172
CGTGCGGCTTAGCG	0	0	62	0	0	131	0.00666667	1	149	78	51	52	68	51	69
CGGCGTGTTTGCCG	0.0246914	2	79	0	0	89	0	0	72	31	28	30	81	30	45
AATCGTGTTTGGAG	0	0	41	0.034188	4	113	0	0	124	123	68	131	107	112	64
AATCGTCTTTAGAG	0.0604839	15	233	0.0150943	4	261	0.0127389	4	310	325	133	294	197	281	175
CAGGGGGTCCGCCC	0.0108696	1	91	0	0	169	0.0175439	2	112	51	78	52	85	43	48
CAGCCTCCTCGCAG	0.00452489	1	220	0.00716846	4	554	0.00374532	2	532	87	104	94	84	75	74
CATCGTGCCCGGAG	0	0	18	0	0	29	0	0	27	25	42	29	28	25	39
AAGGGGCCCCGCAC	0.00628931	2	316	0.00753296	4	527	0.0114068	6	520	894	56	844	90	738	51
AGTGGTGTCCGGAG	0	0	36	0	0	71	0.0117647	1	84	57	28	52	35	54	17
CGGGCTCTTTGGCC	0.00471698	1	211	0.00350877	1	284	0	0	284	64	283	67	307	48	304
CGGGCGGTTTGCAG	0	0	49	0	0	70	0.0229885	2	85	52	17	57	81	56	69
AATCGGGCTTGCAC	0.00561798	1	177	0.00362319	1	275	0.00833333	3	357	237	108	229	222	233	198
AAGGCTGTCTAGAG	0.0103093	3	288	0.0114286	4	346	0.0161812	5	304	347	47	373	71	249	69
CGGGCGCCTCAGCC	0.0239774	17	692	0.00917431	10	1080	0.0171429	18	1032	92	988	84	1134	77	1002
AAGGCGGTTTAGAC	0.00181818	1	549	0.0041958	3	712	0.00918485	8	863	1887	148	1902	204	1573	188
AGGGCTGTTCGCCG	0	0	112	0.0133333	3	222	0	0	178	179	18	168	45	147	3
AGTGGGCCTTAGAG	0.00564972	1	176	0	0	273	0	0	229	239	152	251	108	196	130
CATGCTGTCCGCCC	0	0	127	0	0	152	0	0	206	69	367	72	327	71	265
CGTGCGCTCTGCAG	0	0	90	0.00625	1	159	0.00609756	1	163	61	98	59	118	48	96
AAGGGGGTTTAGAC	0.00253165	1	394	0.00674157	3	442	0.00176056	1	567	681	172	650	174	589	149
AGTGGTGCCCGCCG	0	0	95	0.0163934	3	180	0.00809717	2	245	92	9	72	64	85	118
AGGCCTGTCTGCCC	0.00843882	2	235	0.0107527	3	276	0.0041841	1	238	207	22	200	79	164	67
AGTCGGGCCCGGAC	0.0187793	4	209	0.00555556	1	179	0.00471698	1	211	115	103	92	122	79	117
AGTGCTGCCTAGAG	0	0	193	0.011583	3	256	0.00543478	1	183	226	61	210	93	201	26
AAGCGTCCTTGGAC	0.00609756	3	489	0.00545455	3	547	0.0113636	7	609	237	175	261	234	182	180
CGGGCTCTCCGCCC	0	0	145	0	0	287	0.00985222	2	201	74	188	72	134	50	119
CATCGGCCTTACCC	0.00941915	6	631	0.00384123	3	778	0.00884086	9	1009	187	2410	199	2837	174	3077
CAGCCGCCCCGCCG	0.0117371	5	421	0.0130933	8	603	0.00503778	4	790	407	84	359	100	383	85
AGGGGTCCCTACCC	0.00262467	1	380	0.0109375	7	633	0.00753296	4	527	459	110	430	106	394	148
AAGCGTGTTTACAG	0	0	385	0.0164745	10	597	0.00137741	1	725	336	74	326	89	234	80
CGGGGGCTCCAGCG	0.0114943	1	86	0	0	136	0	0	136	41	48	32	52	32	19
AGTGGTGTCCACAG	0.00961538	2	206	0.00802139	3	371	0.00854701	3	348	142	70	145	107	115	96
CGGGGGCTCTGCCG	0	0	61	0	0	124	0	0	106	53	19	37	56	23	37
AGGGGGCCTTAGCC	0.0185996	17	897	0.00697472	8	1139	0.0015083	2	1324	859	906	731	1018	664	1128
AATCCTCCCCGGAG	0.00507614	1	196	0	0	263	0	0	235	190	108	149	71	145	54
AGGGCTGCTCGGCG	0	0	89	0	0	144	0.0125	2	158	176	6	169	36	126	32
CGGCGTCTCTGCAC	0.00507614	1	196	0.0157233	5	313	0.00364964	1	273	59	102	52	48	35	35
CATCCGCTTCGGCC	0.00714286	2	278	0.00591716	2	336	0.00409836	2	486	95	893	81	1103	87	919
CGTGGTGCCTGGCG	0.0243902	1	40	0	0	82	0.116883	9	68	34	8	23	26	16	83
CATCGGCTTTACCC	0.00753769	3	395	0.0180587	8	435	0.00984252	5	503	233	2470	176	2463	173	2730
CATCGGGTCTACCG	0	0	96	0.00934579	1	106	0	0	173	73	156	78	148	57	131
CAGGCTGCCCACCC	0	0	273	0.0116732	6	508	0.0122249	5	404	127	428	124	572	106	541
CATCCGCCTCAGCG	0.00487805	1	204	0.030303	8	256	0.0225225	5	217	109	95	91	96	99	177
CATGCGGTCCAGAC	0.00438596	1	227	0.0201613	5	243	0.00524934	2	379	90	471	81	632	79	456
CGGCGTGTCTGGCC	0.658537	27	14	0.176471	15	70	0.272727	24	64	14	4	11	90	9	113
CAGGGGCTCCAGCG	0	0	188	0.0137615	3	215	0.00490196	1	203	67	87	59	64	49	96
AGGCGTCCCTAGAG	0.00588235	1	169	0.014652	4	269	0.0044843	1	222	186	39	172	54	167	28
CAGCGGGCCTGGAG	0.00925926	1	107	0.0046729	1	213	0.0274725	5	177	29	8	29	27	21	6
AATCCTCCTCGGCG	0	0	318	0.010101	4	392	0.00309598	2	644	168	46	200	91	141	31
CGGCCGCCCTGGAG	0.020202	4	194	0.0218341	5	224	0	0	196	44	84	41	20	32	52
CGGCCGGTCCGGAG	0	0	115	0.00961538	2	206	0.00869565	2	228	29	16	21	18	24	32
AATGGGCCTCGCCC	0.00600601	2	331	0.00265957	1	375	0.00215054	1	464	11339	88	10171	140	12189	97
CATGGGGTCTACCC	0.00636943	1	156	0.0165289	2	119	0.00518135	1	192	154	264	139	424	119	478
CATGCTCTTCGGAC	0.00512821	1	194	0.0110294	3	269	0.00558659	2	356	94	205	64	271	65	255
AGTGGTGCTCAGCG	0	0	201	0.00925926	2	214	0.00292398	1	341	119	81	122	28	94	21
CAGCCTGTTCACAG	0.00357143	1	279	0.00810373	5	612	0.0104167	6	570	93	89	84	116	88	59
AGGGGTGTTTGCCG	0	0	81	0.0305344	4	127	0.00641026	1	155	176	43	153	58	123	17
CAGGGGGTCTACCG	0.0192308	2	102	0.0191388	4	205	0	0	215	110	42	79	96	80	50
AGGGGGGTCCACAC	0.00456621	1	218	0.00490196	2	406	0.00248139	1	402	443	78	408	36	367	50
CGGGGTGCCCAGCG	0.010101	1	98	0.00735294	1	135	0.00813008	1	122	30	29	37	36	27	29
AGGCGGCTTCAGAG	0.00787402	1	126	0.0107527	2	184	0.0114286	2	173	138	32	125	70	117	51
AATGCGGCCTACCG	0.0104822	5	472	0.00479233	3	623	0.00541712	5	918	1591	95	1445	213	1425	253
AATGGTCTCTACAG	0.00209644	1	476	0.00592593	4	671	0.0123223	13	1042	414	281	371	205	327	216
CGTCGGGCTTGGCC	0	0	30	0.0121951	1	81	0	0	54	45	306	43	270	20	200
CGGCCGCTTCGCAG	0.0176991	2	111	0	0	148	0	0	135	45	96	49	20	40	50
AGGGCGCCCTGGCG	0.00746269	1	133	0	0	172	0.0192308	3	153	1101	32	1052	29	894	25
CATCGTGTCCGCAC	0.0413223	5	116	0.00985222	2	201	0.0135593	4	291	45	72	39	114	43	80
AAGGGGGTCTGCAC	0	0	159	0.004	1	249	0.00819672	2	242	405	25	406	94	327	31
AGTGGTGTCCACAC	0.011976	4	330	0.0142566	7	484	0.005	3	597	184	112	170	54	156	96
CAGGCTCTCCAGCC	0.00793651	1	125	0.00238663	1	418	0.0388693	11	272	128	1164	120	1278	121	1148
CAGGCTCCTTAGCG	0.0137363	5	359	0.00195695	1	510	0.00458015	3	652	128	89	113	173	106	114
CGTCGTGCTCGCCC	0	0	94	0.0294118	4	132	0.0147059	2	134	59	79	37	103	41	112
CAGGCTCTTCGGCC	0	0	106	0.0177778	4	221	0.0233918	4	167	88	513	78	504	53	685
AGGCGTCCCTACAG	0.00626959	2	317	0.0164234	9	539	0.00331126	2	602	276	99	275	166	220	78
CGTCCTGCTCACCG	0.0186567	5	263	0.00949367	3	313	0.00558659	2	356	99	74	95	105	68	127
CATGGGCTCTGGAC	0.00847458	1	117	0.00900901	1	110	0	0	121	62	157	71	213	54	328
AGGCGTCCCTGCAG	0	0	199	0.00331126	1	301	0.003367	1	296	149	52	155	85	126	68
AATGCTCCTCGCCG	0.00613497	3	486	0.00157978	1	632	0.00390625	3	765	344	108	331	159	307	104
AATGGGCCCCAGAG	0	0	97	0.0078125	2	254	0.0123457	3	240	273	164	269	101	211	97
CGTGCGCTCCGCAC	0.00913242	2	217	0.0030581	1	326	0.00808625	3	368	86	136	75	87	53	89
AAGGCGCTCTGGAG	0.00609756	1	163	0	0	202	0.0106383	2	186	1056	28	1048	68	840	41
AGTCCTCCTTAGCG	0.00623053	2	319	0.0139442	7	495	0.00393701	2	506	272	173	290	195	246	195
CATGGGCCTCAGCC	0.048951	14	272	0.00987654	4	401	0.00845666	4	469	111	1756	94	1478	98	1355
CAGCGGGTCTACCC	0.00564972	1	176	0.0025974	1	384	0.0114068	3	260	81	154	73	112	63	146
CATGCGGCCCACCC	0.00930233	2	213	0.0119403	4	331	0.00395257	1	252	154	1321	144	1883	132	1762
CATGGTGCTTGCCG	0.00819672	1	121	0.0194175	2	101	0.0143885	2	137	66	151	50	84	54	138
AGTCCTCCCCGCCG	0.00239234	1	417	0.0087108	5	569	0.00409277	3	730	192	44	189	136	139	105
CGGGGGGTTTACAG	0	0	40	0	0	119	0.0150376	2	131	58	113	59	79	52	82
CAGGGGGCTTAGCC	0.0119048	6	498	0.013089	10	754	0.00690608	5	719	96	682	85	1030	79	947
CGGCGGCCCCGCCG	0	0	96	0.00442478	1	225	0.0042735	1	233	37	29	44	56	32	28
CAGGGTGCCTGCCG	0.0224719	2	87	0.00574713	1	173	0.00645161	1	154	46	43	52	61	36	37
CATCCTCTCCACAC	0.00987306	7	702	0.0126437	11	859	0.00549451	7	1267	206	248	174	458	145	373
CATGCTCTTCGCAG	0.00653595	1	152	0	0	250	0.00974026	3	305	75	38	85	130	64	111
AGTGCTGTTTGCCG	0.00913242	2	217	0.00673401	2	295	0.016129	5	305	174	38	167	86	149	42
AATGCTCTCTAGAG	0.00403226	1	247	0.00992556	4	399	0.00232558	1	429	411	245	427	210	382	245
AAGCGTCCCTGGAC	0.00615385	2	323	0.0074813	3	398	0.0225873	11	476	200	149	169	170	187	145
CAGGCTCCCTGGAG	0	0	189	0.00480769	1	207	0.012987	2	152	67	86	57	55	56	11
CGTCCTCTTTAGAC	0.00735294	2	270	0.0218978	12	536	0.00476948	3	626	112	354	124	466	107	475
AGGCGGGCTTGCCC	0.0105263	1	94	0.0214286	3	137	0.0140845	2	140	344	63	374	59	334	101
AAGGCGGTTCAGCC	0.0042061	4	947	0.00892857	10	1110	0.00683371	9	1308	921	379	965	374	738	336
AAGCGTCTTTACCG	0.00744417	3	400	0.00481541	3	620	0.0121951	10	810	353	123	395	129	343	121
CATGCTCCTCGCAC	0.00262467	1	380	0.00892857	4	444	0.00362976	2	549	130	186	115	195	103	168
CGTGGTCTCCAGAC	0	0	130	0.016835	5	292	0.018018	6	327	70	230	68	174	42	184
CGGGGTCCCCACAC	0.0134228	4	294	0.00723327	4	549	0.00603622	3	494	98	102	77	86	65	54
CAGGGTCTCCACAC	0.00830565	5	597	0.013431	11	808	0.00445931	4	893	123	169	115	136	94	184
AGTCCGCTTTGCCG	0.00409836	1	243	0	0	263	0.00597015	2	333	269	60	257	65	195	41
AGGCCGCTTCACCC	0.00584112	5	851	0.015233	17	1099	0.00625652	6	953	397	577	405	794	345	555
AATGGGCCTTGGCC	0	0	146	0.017341	3	170	0.010453	3	284	382	284	312	419	352	343
AGGCCTGCCCGCAC	0	0	280	0.00847458	4	468	0.00680272	3	438	190	7	184	44	151	86
AGTCGGGTTTGCCC	0	0	118	0.0114943	2	172	0	0	150	136	163	141	145	120	169
CGTCCTCTTTGGAG	0	0	66	0	0	145	0	0	57	64	29	50	60	45	77
AAGCGTGCCTGGCC	0.0174419	3	169	0.00344828	1	289	0.00380228	1	262	177	40	178	99	148	78
CAGCCGCTCTAGAG	0.00275482	1	362	0.00638978	4	622	0.00594059	3	502	94	110	88	156	92	109
CGGGGTGCCCACCG	0.0143885	2	137	0.0136364	3	217	0.00760456	2	261	44	31	40	45	43	61
CAGCCGGCCTAGCG	0	0	119	0.00371747	1	268	0.0046729	1	213	70	45	56	109	70	129
AGGGCTCTCTGGAC	0.00865801	2	229	0.00955414	3	311	0.0078329	3	380	303	103	295	110	267	92
CATGGGGCCCGGCC	0	0	80	0	0	54	0	0	51	47	165	37	367	46	357
CATGGTGTTTGGAC	0.021978	2	89	0.019802	2	99	0.00704225	1	141	68	249	65	300	54	316
AGTCCTGCTCAGAC	0.0261438	12	447	0.00572519	3	521	0.00453172	3	659	245	157	216	256	198	266
CGGCGGCCTCGCCC	0.0151515	2	130	0.0321285	8	241	0	0	131	84	76	56	130	54	63
AATGCGGCTCGCCG	0.0114286	4	346	0.00257069	1	388	0.00858369	4	462	19986	135	18503	87	21717	79
AGTCCGGCCTGCAC	0.012931	3	229	0.0030303	1	329	0.00566572	2	351	196	171	181	154	160	219
CATGGTGTTTACCC	0.00833333	2	238	0.00719424	2	276	0.00623053	2	319	120	1015	117	1138	116	1092
CGGCGGCTCCACAC	0.0117647	3	252	0.00453515	2	439	0.0141129	7	489	64	115	82	82	58	81
AGGGGGCTTTAGAG	0.0111111	1	89	0.010989	2	180	0.011236	2	176	608	66	591	36	518	43
CGGCGGGCTCAGCG	0.0147059	2	134	0.00892857	1	111	0.00480769	1	207	23	21	36	21	27	17
CGTCGTGCTCACCG	0.00746269	1	133	0.0182648	4	215	0.00358423	1	278	54	62	46	64	49	90
CGTCCTGCTCGCCC	0.00740741	1	134	0.00985222	2	201	0.00502513	1	198	68	158	64	246	75	233
AAGGGTCTTTAGCC	0.0222576	14	615	0.00590551	6	1010	0.00808081	8	982	613	634	583	728	530	687
CGGCCTCCTCGCAC	0.0112613	5	439	0.00684932	4	580	0.00193798	1	515	90	92	68	65	67	61
CGTCCGCCTCGGAG	0.0147059	2	134	0.00680272	1	146	0.0529101	10	179	48	104	38	65	40	45
CGTCCTCTCCACAC	0.00825083	5	601	0.00508259	4	783	0.00409836	4	972	138	132	150	219	111	245
CGTGGGGCTTGCCG	0	0	73	0.0121951	1	81	0	0	71	41	42	43	58	40	59
AGGCCTGTTTGGAG	0.0119048	1	83	0.0397351	6	145	0	0	193	127	48	108	43	109	36
CATGCTCTTCAGCC	0.00787402	4	504	0.0116279	7	595	0.0108827	9	818	163	2324	136	2644	133	2713
CGGCGGCCCCAGAC	0	0	222	0.0128535	5	384	0.0138504	5	356	52	107	43	143	51	153
AATCCGCTTTACAG	0.00671141	4	592	0.0170807	11	633	0.018931	17	881	638	250	585	313	494	289
AGTCCTGTTCACCC	0	0	295	0.0178218	9	496	0.00646552	3	461	288	357	269	362	230	389
CAGGCGGCTTGCAC	0.00531915	1	187	0.00493827	2	403	0.00831025	3	358	96	117	96	101	82	70
CATGCTGCCCGGCG	0.0049505	1	201	0.013245	2	149	0.0046729	1	213	52	87	56	97	40	43
AATGCTGCTTGCAG	0	0	260	0.0113314	4	349	0.0258216	11	415	300	109	285	95	259	93
AGGGGTGTCCGCCC	0	0	174	0.00862069	2	230	0	0	230	175	46	158	33	121	8
AAGCCGCCTCGGAC	0.0033557	1	297	0.00581395	3	513	0.0121212	6	489	281	105	287	172	245	105
CGGGCTGTCTACCG	0.0203046	4	193	0.00319489	1	312	0.0230179	9	382	78	16	60	65	55	111
CGTGGGCTTTAGCC	0.00396825	1	251	0.00888889	4	446	0	0	387	80	760	83	905	63	778
CGGGGGGCCTAGAC	0.00775194	1	128	0.00584795	1	170	0.00512821	1	194	59	124	45	212	39	149
[truncated: 14,387 more rows]
